# Supplementary material for: 4-Chloro-5-(di­methyl­amino)-2-[(5-phenyl-1,3,4-oxa­diazol-2-yl)meth­yl]pyridazin-3(2H)-one
Source: IUCrdata. 2022 Mar 31;7(Pt 3):x220342. doi: 10.1107/S241431462200342X (PMC9462019; doi:10.1107/S241431462200342X)
Supplement: Supplementary file 1 [file x-07-x220342-sup1.cif]

##############################################################################
#                                                                            #
# This CIF contains the data for a data article accepted for                 #
# publication in IUCrData. It conforms to the requirements of                #
# Notes for Authors for IUCrData, and has been                               #
# peer reviewed under the auspices of IUCrData.                              #
#                                                                            #
# Full details of the Crystallographic Information File format               #
# are given in the paper "The Crystallographic Information File (CIF):       #
# a New Standard Archive File for Crystallography" by S. R. Hall, F. H.      #
# Allen and I. D. Brown [Acta Cryst. (1991), A47, 655-685].                  #
#                                                                            #
# The current version of the core CIF dictionary is obtainable from          #
# ftp://ftp.iucr.org/pub/cif_core.dic.                                       #
#                                                                            #
# Software is freely available for graphical display of the structure(s)     #
# in this CIF. For information consult the CIF software page                 #
# http://www.iucr.org/resources/cif/software.                                #
#                                                                            #
# This file may be used for bona fide research purposes within the           #
# scientific community so long as proper attribution is given to the data    # 
# article from which it was obtained.                                        #
#                                                                            #
##############################################################################
data_I
_audit_creation_method     SHELXL-2013
_journal_date_recd_electronic     2022-03-09
_journal_date_accepted     2022-03-26
_journal_name_full     'IUCrData'
_journal_year     2022
_journal_volume     7
_journal_issue      3
_journal_page_first     0
_journal_page_last     0
_journal_paper_category     HO
_journal_paper_doi     10.1107/S241431462200342X
_journal_coeditor_code     VM4052
_publ_contact_author_name     'Hongsen Li'
_publ_contact_author_address
;
College of Chemistry and Chemical Engineering,
Shanghai University of Engineering Science,
333 Longteng Road,
Shanghai,
People's Republic of China
;
_publ_contact_author_email     lihongsen19@163.com
_publ_contact_author_fax     ?
_publ_contact_author_phone     '+86-021-67791214'
_publ_section_title
;\
4-Chloro-5-(dimethylamino)-2-[(5-phenyl-1,3,4-oxadiazol-2-yl)methyl]pyridazin-\
3(2<i>H</i>)-one
;
_publ_section_title_footnote     .
loop_
    _publ_author_name
    _publ_author_footnote
    _publ_author_address
    'Song, Jingjing' .
;
College of Chemistry and Chemical Engineering,
Shanghai University of Engineering Science,
333 Longteng Road,
Shanghai
People's Republic of China
;
    'Jiang, Xinyu' .
;
College of Chemistry and Chemical Engineering,
Shanghai University of Engineering Science,
333 Longteng Road,
Shanghai
People's Republic of China
;
    'Wang, Ziyi' .
;
College of Chemistry and Chemical Engineering,
Shanghai University of Engineering Science,
333 Longteng Road,
Shanghai
People's Republic of China
;
    'Pei, Jingyao' .
;
College of Chemistry and Chemical Engineering,
Shanghai University of Engineering Science,
333 Longteng Road,
Shanghai
People's Republic of China
;
    'Li, Hongsen' .
;
College of Chemistry and Chemical Engineering,
Shanghai University of Engineering Science,
333 Longteng Road,
Shanghai
People's Republic of China
;
_publ_section_synopsis
;
The title compound crystallizes in the monoclinic space group <i>P</i>2~1~. The
structure displays intermolecular and intramolecular hydrogen bonding.
;
_chemical_name_systematic
;\
4-Chloro-5-(dimethylamino)-2-[(5-phenyl-1,3,4-oxadiazol-2-yl)methyl]pyridazin-\
3(2<i>H</i>)-one
;
_chemical_name_common     ?
_chemical_formula_moiety     'C15 H14 Cl N5 O2'
_chemical_formula_sum     'C15 H14 Cl N5 O2'
_chemical_formula_iupac     'C15 H14 Cl N5 O2'
_chemical_formula_weight     331.76
_chemical_melting_point     ?
_chemical_absolute_configuration     ad
_space_group_crystal_system     monoclinic
_space_group_name_H-M_alt     'P 21'
_space_group_name_Hall     'P 2yb'
loop_
    _space_group_symop_operation_xyz
    'x, y, z'
    '-x, y+1/2, -z'
_cell_length_a     7.1533(16)
_cell_length_b     11.936(3)
_cell_length_c     9.004(2)
_cell_angle_alpha     90
_cell_angle_beta     98.128(5)
_cell_angle_gamma     90
_cell_volume     761.1(3)
_cell_formula_units_Z     2
_cell_measurement_reflns_used     2107
_cell_measurement_theta_min     5.704
_cell_measurement_theta_max     49.647
_cell_measurement_temperature     293(2)
_exptl_crystal_description     prismatic
_exptl_crystal_colour     colorless
_exptl_crystal_size_max     0.220
_exptl_crystal_size_mid     0.170
_exptl_crystal_size_min     0.120
_exptl_crystal_density_diffrn     1.448
_exptl_crystal_density_meas     ?
_exptl_crystal_density_method     ?
_exptl_crystal_F_000     344
_exptl_absorpt_coefficient_mu     0.269
_exptl_absorpt_correction_type     multi-scan
_exptl_absorpt_process_details
;
(SADABS; Bruker, 2002)
;
_exptl_absorpt_correction_T_min     0.5802
_exptl_absorpt_correction_T_max     0.7456
_exptl_special_details     ?
_diffrn_ambient_temperature     293(2)
_diffrn_source     ?
_diffrn_radiation_type     MoK\a
_diffrn_radiation_wavelength     0.71073
_diffrn_measurement_device_type     'Bruker SMART CCD area detector'
_diffrn_measurement_method     'phi and omega scans'
_diffrn_detector_area_resol_mean     ?
_diffrn_reflns_number     4542
_diffrn_reflns_av_R_equivalents     0.0302
_diffrn_reflns_av_unetI/netI     0.0405
_diffrn_reflns_theta_min     2.285
_diffrn_reflns_theta_max     25.999
_diffrn_reflns_theta_full     25.242
_diffrn_measured_fraction_theta_max     1.000
_diffrn_measured_fraction_theta_full     1.000
_diffrn_reflns_limit_h_min     -8
_diffrn_reflns_limit_h_max     8
_diffrn_reflns_limit_k_min     -14
_diffrn_reflns_limit_k_max     14
_diffrn_reflns_limit_l_min     -9
_diffrn_reflns_limit_l_max     11
_refine_special_details     ?
_reflns_number_total     2915
_reflns_number_gt     2673
_reflns_threshold_expression     'I > 2\s(I)'
_refine_ls_structure_factor_coef     Fsqd
_refine_ls_matrix_type     full
_refine_ls_R_factor_all     0.0451
_refine_ls_R_factor_gt     0.0418
_refine_ls_wR_factor_gt     0.0973
_refine_ls_wR_factor_ref     0.0998
_refine_ls_goodness_of_fit_ref     1.037
_refine_ls_restrained_S_all     1.037
_refine_ls_number_reflns     2915
_refine_ls_number_parameters     211
_refine_ls_number_restraints     1
_refine_ls_hydrogen_treatment     constr
_refine_ls_weighting_scheme     calc
_refine_ls_weighting_details
                      'w=1/[\s^2^(Fo^2^)+(0.0624P)^2^] where P=(Fo^2^+2Fc^2^)/3'
_atom_sites_solution_hydrogens     geom
_atom_sites_solution_primary     ?
_atom_sites_solution_secondary     ?
_refine_ls_shift/su_max     0.000
_refine_ls_shift/su_mean     0.000
_refine_diff_density_max     0.279
_refine_diff_density_min     -0.303
_refine_ls_extinction_method     SHELXL
_refine_ls_extinction_coef     0.029(8)
_refine_ls_extinction_expression
                                  'Fc^*^=kFc[1+0.001xFc^2^\l^3^/sin(2\q)]^-1/4^'
_refine_ls_abs_structure_details
;
Flack <i>x</i> determined using 1139 quotients
[(<i>I</i>^+^)-(<i>I</i>^-^)]/[(<i>I</i>^+^)+(<i>I</i>^-^)]
(Parsons <i>et al.</i>,  2013)
;
_refine_ls_abs_structure_Flack     0.00(4)
loop_
    _atom_type_symbol
    _atom_type_description
    _atom_type_scat_dispersion_real
    _atom_type_scat_dispersion_imag
    _atom_type_scat_source
    'C' 'C' 0.0033 0.0016
                         'International Tables Vol C Tables 4.2.6.8 and 6.1.1.4'
    'H' 'H' 0.0000 0.0000
                         'International Tables Vol C Tables 4.2.6.8 and 6.1.1.4'
    'N' 'N' 0.0061 0.0033
                         'International Tables Vol C Tables 4.2.6.8 and 6.1.1.4'
    'O' 'O' 0.0106 0.0060
                         'International Tables Vol C Tables 4.2.6.8 and 6.1.1.4'
    'Cl' 'Cl' 0.1484 0.1585
                         'International Tables Vol C Tables 4.2.6.8 and 6.1.1.4'
_computing_data_collection
;
SMART (Bruker, 2002)
;
_computing_cell_refinement
;
SMART (Bruker, 2002)
;
_computing_data_reduction
;
SAINT (Bruker, 2002)
;
_computing_structure_solution
;
SHELXTL (Sheldrick, 2008)
;
_computing_structure_refinement
;
SHELXL2013 (Sheldrick, 2015)
;
_computing_molecular_graphics
;
SHELXTL (Sheldrick, 2008)
;
_computing_publication_material
;
SHELXTL (Sheldrick, 2008)
;
loop_
    _atom_site_type_symbol
    _atom_site_label
    _atom_site_fract_x
    _atom_site_fract_y
    _atom_site_fract_z
    _atom_site_U_iso_or_equiv
    _atom_site_adp_type
    _atom_site_calc_flag
    _atom_site_occupancy
    _atom_site_disorder_assembly
    _atom_site_disorder_group
    Cl Cl1 0.85200(15) 0.73449(8) 0.58094(11) 0.0698(3) Uani d 1 . .
    N N1 0.3672(4) 1.1087(2) 0.1248(3) 0.0522(7) Uani d 1 . .
    N N2 0.5386(4) 1.0502(2) 0.1672(3) 0.0525(7) Uani d 1 . .
    N N3 0.8278(4) 0.8804(2) 0.1888(3) 0.0450(6) Uani d 1 . .
    N N4 0.9890(4) 0.9391(2) 0.1928(3) 0.0503(7) Uani d 1 . .
    N N5 1.2442(4) 0.8512(2) 0.5493(3) 0.0501(7) Uani d 1 . .
    O O1 0.3908(3) 0.97490(18) -0.0393(2) 0.0446(5) Uani d 1 . .
    O O2 0.6230(4) 0.7702(2) 0.2898(3) 0.0695(8) Uani d 1 . .
    C C1 0.0415(5) 1.0303(3) -0.2139(4) 0.0530(8) Uani d 1 . .
    H H1 0.1196 0.9776 -0.2501 0.064 Uiso calc 1 . .
    C C2 -0.1339(5) 1.0519(4) -0.2928(4) 0.0629(10) Uani d 1 . .
    H H2 -0.1736 1.0139 -0.3818 0.075 Uiso calc 1 . .
    C C3 -0.2509(5) 1.1296(3) -0.2406(5) 0.0619(10) Uani d 1 . .
    H H3 -0.3693 1.1446 -0.2939 0.074 Uiso calc 1 . .
    C C4 -0.1906(6) 1.1849(3) -0.1086(5) 0.0605(9) Uani d 1 . .
    H H4 -0.2695 1.2372 -0.0726 0.073 Uiso calc 1 . .
    C C5 -0.0155(5) 1.1641(3) -0.0288(4) 0.0526(8) Uani d 1 . .
    H H5 0.0237 1.2023 0.0601 0.063 Uiso calc 1 . .
    C C6 0.1024(4) 1.0857(3) -0.0819(3) 0.0425(7) Uani d 1 . .
    C C7 0.2862(4) 1.0612(2) 0.0054(3) 0.0406(7) Uani d 1 . .
    C C8 0.5443(4) 0.9750(3) 0.0679(3) 0.0422(7) Uani d 1 . .
    C C9 0.6961(5) 0.8919(3) 0.0516(4) 0.0502(8) Uani d 1 . .
    H H9A 0.6391 0.8196 0.0245 0.060 Uiso calc 1 . .
    H H9B 0.7642 0.9154 -0.0289 0.060 Uiso calc 1 . .
    C C10 0.7789(4) 0.8150(3) 0.3034(4) 0.0453(7) Uani d 1 . .
    C C11 0.9230(5) 0.8076(3) 0.4331(3) 0.0449(7) Uani d 1 . .
    C C12 1.0946(4) 0.8589(3) 0.4373(3) 0.0396(6) Uani d 1 . .
    C C13 1.1132(5) 0.9282(3) 0.3105(4) 0.0473(8) Uani d 1 . .
    H H13 1.2245 0.9690 0.3132 0.057 Uiso calc 1 . .
    C C14 1.2910(6) 0.7498(4) 0.6345(4) 0.0692(11) Uani d 1 . .
    H H14A 1.2811 0.7631 0.7382 0.104 Uiso calc 1 . .
    H H14B 1.4178 0.7277 0.6249 0.104 Uiso calc 1 . .
    H H14C 1.2052 0.6912 0.5968 0.104 Uiso calc 1 . .
    C C15 1.4001(5) 0.9309(4) 0.5556(4) 0.0636(10) Uani d 1 . .
    H H15A 1.4852 0.9073 0.4882 0.095 Uiso calc 1 . .
    H H15B 1.4664 0.9339 0.6559 0.095 Uiso calc 1 . .
    H H15C 1.3513 1.0038 0.5266 0.095 Uiso calc 1 . .
loop_
    _atom_site_aniso_label
    _atom_site_aniso_U_11
    _atom_site_aniso_U_22
    _atom_site_aniso_U_33
    _atom_site_aniso_U_12
    _atom_site_aniso_U_13
    _atom_site_aniso_U_23
    Cl1 0.0676(6) 0.0740(6) 0.0695(6) -0.0110(5) 0.0159(4) 0.0263(5)
    N1 0.0468(16) 0.0478(15) 0.0600(17) 0.0006(13) 0.0010(13) -0.0103(13)
    N2 0.0476(16) 0.0503(15) 0.0563(15) -0.0009(13) -0.0047(12) -0.0085(14)
    N3 0.0368(14) 0.0436(14) 0.0518(14) 0.0001(11) -0.0033(11) 0.0016(12)
    N4 0.0466(15) 0.0496(15) 0.0525(15) -0.0048(12) -0.0002(13) 0.0126(12)
    N5 0.0424(15) 0.0559(15) 0.0498(15) 0.0020(12) -0.0017(12) 0.0040(12)
    O1 0.0411(12) 0.0456(11) 0.0444(11) 0.0056(10) -0.0034(9) -0.0044(9)
    O2 0.0435(14) 0.0800(19) 0.0831(17) -0.0224(13) 0.0021(12) 0.0027(14)
    C1 0.0453(19) 0.057(2) 0.0552(19) 0.0100(16) 0.0037(15) -0.0011(16)
    C2 0.050(2) 0.070(2) 0.066(2) 0.0062(18) -0.0032(17) 0.0008(19)
    C3 0.0411(19) 0.063(2) 0.079(3) 0.0094(17) 0.0004(17) 0.0143(19)
    C4 0.051(2) 0.0516(19) 0.083(3) 0.0150(17) 0.0229(18) 0.0122(18)
    C5 0.054(2) 0.0462(18) 0.0600(19) 0.0089(15) 0.0150(16) 0.0052(14)
    C6 0.0381(16) 0.0404(15) 0.0499(16) 0.0022(13) 0.0093(13) 0.0089(12)
    C7 0.0404(15) 0.0377(15) 0.0444(15) 0.0012(13) 0.0085(13) 0.0039(13)
    C8 0.0393(16) 0.0423(15) 0.0428(15) -0.0037(13) -0.0015(12) -0.0004(13)
    C9 0.0467(18) 0.0508(19) 0.0503(17) 0.0055(15) -0.0028(14) -0.0043(15)
    C10 0.0389(17) 0.0411(15) 0.0557(18) -0.0027(13) 0.0060(14) 0.0000(14)
    C11 0.0470(18) 0.0407(15) 0.0478(16) 0.0018(14) 0.0099(14) 0.0076(13)
    C12 0.0362(15) 0.0386(14) 0.0433(15) 0.0041(12) 0.0034(12) -0.0002(12)
    C13 0.0387(17) 0.0497(17) 0.0526(18) -0.0100(14) 0.0033(15) 0.0062(15)
    C14 0.068(3) 0.071(2) 0.064(2) 0.015(2) -0.0101(18) 0.013(2)
    C15 0.0431(19) 0.085(3) 0.060(2) -0.0084(19) -0.0026(16) -0.0018(19)
_geom_special_details
;
 All esds (except the esd in the dihedral angle between two l.s. planes)
 are estimated using the full covariance matrix.  The cell esds are taken
 into account individually in the estimation of esds in distances, angles
 and torsion angles; correlations between esds in cell parameters are only
 used when they are defined by crystal symmetry.  An approximate (isotropic)
 treatment of cell esds is used for estimating esds involving l.s. planes.
;
loop_
    _geom_bond_atom_site_label_1
    _geom_bond_atom_site_label_2
    _geom_bond_site_symmetry_2
    _geom_bond_distance
    _geom_bond_publ_flag
    Cl1 C11 . 1.727(3) ?
    N1 C7 . 1.279(4) ?
    N1 N2 . 1.415(4) ?
    N2 C8 . 1.272(4) ?
    N3 N4 . 1.345(4) ?
    N3 C10 . 1.378(4) ?
    N3 C9 . 1.450(4) ?
    N4 C13 . 1.290(4) ?
    N5 C12 . 1.366(4) ?
    N5 C14 . 1.447(5) ?
    N5 C15 . 1.461(5) ?
    O1 C8 . 1.355(3) ?
    O1 C7 . 1.367(4) ?
    O2 C10 . 1.227(4) ?
    C1 C6 . 1.376(5) ?
    C1 C2 . 1.376(5) ?
    C1 H1 . 0.9300 ?
    C2 C3 . 1.376(6) ?
    C2 H2 . 0.9300 ?
    C3 C4 . 1.374(6) ?
    C3 H3 . 0.9300 ?
    C4 C5 . 1.376(6) ?
    C4 H4 . 0.9300 ?
    C5 C6 . 1.389(5) ?
    C5 H5 . 0.9300 ?
    C6 C7 . 1.462(4) ?
    C8 C9 . 1.494(5) ?
    C9 H9A . 0.9700 ?
    C9 H9B . 0.9700 ?
    C10 C11 . 1.447(4) ?
    C11 C12 . 1.367(5) ?
    C12 C13 . 1.432(4) ?
    C13 H13 . 0.9300 ?
    C14 H14A . 0.9600 ?
    C14 H14B . 0.9600 ?
    C14 H14C . 0.9600 ?
    C15 H15A . 0.9600 ?
    C15 H15B . 0.9600 ?
    C15 H15C . 0.9600 ?
loop_
    _geom_angle_atom_site_label_1
    _geom_angle_atom_site_label_2
    _geom_angle_atom_site_label_3
    _geom_angle_site_symmetry_1
    _geom_angle_site_symmetry_3
    _geom_angle
    _geom_angle_publ_flag
    C7 N1 N2 . . 106.3(3) ?
    C8 N2 N1 . . 105.7(2) ?
    N4 N3 C10 . . 125.6(3) ?
    N4 N3 C9 . . 115.2(3) ?
    C10 N3 C9 . . 119.2(3) ?
    C13 N4 N3 . . 117.3(3) ?
    C12 N5 C14 . . 123.1(3) ?
    C12 N5 C15 . . 119.9(3) ?
    C14 N5 C15 . . 114.0(3) ?
    C8 O1 C7 . . 102.2(2) ?
    C6 C1 C2 . . 120.7(3) ?
    C6 C1 H1 . . 119.7 ?
    C2 C1 H1 . . 119.7 ?
    C3 C2 C1 . . 120.3(4) ?
    C3 C2 H2 . . 119.9 ?
    C1 C2 H2 . . 119.9 ?
    C4 C3 C2 . . 119.2(4) ?
    C4 C3 H3 . . 120.4 ?
    C2 C3 H3 . . 120.4 ?
    C3 C4 C5 . . 121.1(3) ?
    C3 C4 H4 . . 119.5 ?
    C5 C4 H4 . . 119.5 ?
    C4 C5 C6 . . 119.6(4) ?
    C4 C5 H5 . . 120.2 ?
    C6 C5 H5 . . 120.2 ?
    C1 C6 C5 . . 119.2(3) ?
    C1 C6 C7 . . 121.3(3) ?
    C5 C6 C7 . . 119.5(3) ?
    N1 C7 O1 . . 112.3(3) ?
    N1 C7 C6 . . 129.0(3) ?
    O1 C7 C6 . . 118.7(3) ?
    N2 C8 O1 . . 113.4(3) ?
    N2 C8 C9 . . 129.4(3) ?
    O1 C8 C9 . . 117.2(3) ?
    N3 C9 C8 . . 111.9(3) ?
    N3 C9 H9A . . 109.2 ?
    C8 C9 H9A . . 109.2 ?
    N3 C9 H9B . . 109.2 ?
    C8 C9 H9B . . 109.2 ?
    H9A C9 H9B . . 107.9 ?
    O2 C10 N3 . . 119.7(3) ?
    O2 C10 C11 . . 126.0(3) ?
    N3 C10 C11 . . 114.3(3) ?
    C12 C11 C10 . . 122.0(3) ?
    C12 C11 Cl1 . . 124.4(2) ?
    C10 C11 Cl1 . . 113.5(2) ?
    N5 C12 C11 . . 126.6(3) ?
    N5 C12 C13 . . 118.4(3) ?
    C11 C12 C13 . . 114.9(3) ?
    N4 C13 C12 . . 125.6(3) ?
    N4 C13 H13 . . 117.2 ?
    C12 C13 H13 . . 117.2 ?
    N5 C14 H14A . . 109.5 ?
    N5 C14 H14B . . 109.5 ?
    H14A C14 H14B . . 109.5 ?
    N5 C14 H14C . . 109.5 ?
    H14A C14 H14C . . 109.5 ?
    H14B C14 H14C . . 109.5 ?
    N5 C15 H15A . . 109.5 ?
    N5 C15 H15B . . 109.5 ?
    H15A C15 H15B . . 109.5 ?
    N5 C15 H15C . . 109.5 ?
    H15A C15 H15C . . 109.5 ?
    H15B C15 H15C . . 109.5 ?
loop_
    _geom_torsion_atom_site_label_1
    _geom_torsion_atom_site_label_2
    _geom_torsion_atom_site_label_3
    _geom_torsion_atom_site_label_4
    _geom_torsion_site_symmetry_1
    _geom_torsion_site_symmetry_2
    _geom_torsion_site_symmetry_3
    _geom_torsion_site_symmetry_4
    _geom_torsion
    _geom_torsion_publ_flag
    C7 N1 N2 C8 . . . . 1.0(4) ?
    C10 N3 N4 C13 . . . . 4.2(5) ?
    C9 N3 N4 C13 . . . . -177.5(3) ?
    C6 C1 C2 C3 . . . . 0.0(6) ?
    C1 C2 C3 C4 . . . . -0.2(6) ?
    C2 C3 C4 C5 . . . . 0.3(6) ?
    C3 C4 C5 C6 . . . . -0.2(5) ?
    C2 C1 C6 C5 . . . . 0.1(5) ?
    C2 C1 C6 C7 . . . . 178.2(3) ?
    C4 C5 C6 C1 . . . . 0.0(5) ?
    C4 C5 C6 C7 . . . . -178.1(3) ?
    N2 N1 C7 O1 . . . . -0.9(4) ?
    N2 N1 C7 C6 . . . . 177.5(3) ?
    C8 O1 C7 N1 . . . . 0.5(3) ?
    C8 O1 C7 C6 . . . . -178.1(3) ?
    C1 C6 C7 N1 . . . . 176.0(3) ?
    C5 C6 C7 N1 . . . . -5.9(5) ?
    C1 C6 C7 O1 . . . . -5.7(4) ?
    C5 C6 C7 O1 . . . . 172.5(3) ?
    N1 N2 C8 O1 . . . . -0.7(4) ?
    N1 N2 C8 C9 . . . . 177.1(3) ?
    C7 O1 C8 N2 . . . . 0.2(4) ?
    C7 O1 C8 C9 . . . . -177.9(3) ?
    N4 N3 C9 C8 . . . . -98.6(4) ?
    C10 N3 C9 C8 . . . . 79.8(4) ?
    N2 C8 C9 N3 . . . . 16.7(5) ?
    O1 C8 C9 N3 . . . . -165.6(3) ?
    N4 N3 C10 O2 . . . . 175.9(3) ?
    C9 N3 C10 O2 . . . . -2.2(4) ?
    N4 N3 C10 C11 . . . . -3.3(4) ?
    C9 N3 C10 C11 . . . . 178.6(3) ?
    O2 C10 C11 C12 . . . . 178.8(3) ?
    N3 C10 C11 C12 . . . . -2.0(4) ?
    O2 C10 C11 Cl1 . . . . -4.0(4) ?
    N3 C10 C11 Cl1 . . . . 175.2(2) ?
    C14 N5 C12 C11 . . . . 35.7(5) ?
    C15 N5 C12 C11 . . . . -165.2(3) ?
    C14 N5 C12 C13 . . . . -145.3(3) ?
    C15 N5 C12 C13 . . . . 13.8(5) ?
    C10 C11 C12 N5 . . . . -175.4(3) ?
    Cl1 C11 C12 N5 . . . . 7.8(5) ?
    C10 C11 C12 C13 . . . . 5.6(4) ?
    Cl1 C11 C12 C13 . . . . -171.3(2) ?
    N3 N4 C13 C12 . . . . 0.1(5) ?
    N5 C12 C13 N4 . . . . 176.0(3) ?
    C11 C12 C13 N4 . . . . -4.9(5) ?
loop_
    _geom_hbond_atom_site_label_D
    _geom_hbond_atom_site_label_H
    _geom_hbond_atom_site_label_A
    _geom_hbond_site_symmetry_A
    _geom_hbond_distance_DH
    _geom_hbond_distance_HA
    _geom_hbond_distance_DA
    _geom_hbond_angle_DHA
    C14 H14C Cl1 . 0.96 2.56 3.114(4) 117
    C1 H1 O1 . 0.93 2.52 2.836(4) 100
    C3 H3 O2 2_555 0.93 2.36 3.125(5) 140
    C1 H1 N5 1_454 0.93 2.61 3.477(5) 156
_shelx_space_group_comment
;
The symmetry employed for this shelxl refinement is uniquely defined
by the following loop, which should always be used as a source of
symmetry information in preference to the above space-group names.
They are only intended as comments.
;
_shelx_estimated_absorpt_T_min     0.943
_shelx_estimated_absorpt_T_max     0.968
_shelx_hkl_file
;
  -1   0   0  158.89    4.82
  -2   0   0   21.41    0.74
   3   0   0    5.78    0.29
   4   0   0   41.30    1.42
   5   0   0    5.00    0.33
   6   0   0    0.40    0.14
   7   0   0    2.74    0.32
   8   0   0    4.62    0.41
   9   0   0    0.07    0.20
   9  -1   0    0.09    0.20
   8  -1   0    0.65    0.21
   7  -1   0   19.77    0.91
   6  -1   0    4.66    0.35
   5  -1   0   44.74    1.58
   4  -1   0   37.02    1.30
   3  -1   0  119.18    3.71
   2  -1   0   41.19    1.33
   1  -1   0   73.75    2.28
   0  -1   0   -0.07    0.01
   0   1   0    0.00    0.01
  -2  -1   0   40.92    1.33
  -3  -1   0  124.32    3.88
  -4  -1   0   39.84    1.40
   5   1   0   46.03    1.60
   6   1   0    4.16    0.33
   7   1   0   21.24    0.93
   8   1   0    0.62    0.21
   9   1   0    0.83    0.26
   8  -2   0    0.24    0.18
   7  -2   0    1.22    0.25
   6  -2   0    4.66    0.36
   5  -2   0    1.25    0.20
   4  -2   0    4.95    0.31
   3  -2   0   17.59    0.68
   2  -2   0  248.10    7.53
   1  -2   0  104.26    3.20
   0  -2   0   52.04    1.68
   0   2   0   55.10    1.72
   0   2   0   56.73    1.63
   1   2   0  113.93    3.55
   1   2   0  115.12    3.35
   2   2   0  250.46    7.29
  -3  -2   0   12.11    0.50
  -4  -2   0    5.27    0.32
  -5  -2   0    1.35    0.20
   6   2   0    4.50    0.33
   6   2   0    4.48    0.32
   7   2   0    1.03    0.21
   7   2   0    0.79    0.20
   8   2   0    0.33    0.19
   9   2   0    0.02    0.19
   9  -3   0    2.83    0.40
   8  -3   0    1.77    0.31
   7  -3   0    8.89    0.56
   6  -3   0   22.22    0.95
   5  -3   0    6.51    0.40
   4  -3   0   41.17    1.44
   3  -3   0   94.08    2.98
   2  -3   0   45.85    1.50
   1  -3   0  133.07    4.07
   0  -3   0    0.01    0.04
   0   3   0    0.14    0.04
   0   3   0    0.13    0.05
   1   3   0  132.06    4.19
   1   3   0  137.73    3.94
   2   3   0   49.78    1.62
   2   3   0   48.00    1.47
   3   3   0   97.83    2.92
   4   3   0   42.68    1.37
  -5  -3   0    5.52    0.37
   5   3   0    7.73    0.36
  -6  -3   0   21.41    0.95
   6   3   0   23.03    0.87
   7   3   0    8.33    0.48
   8   3   0    2.07    0.28
   9   3   0    2.60    0.33
   9  -4   0    1.26    0.31
   8  -4   0    0.50    0.22
   7  -4   0    6.73    0.49
   6  -4   0   11.77    0.63
   5  -4   0   20.24    0.86
   4  -4   0   16.72    0.71
   3  -4   0    4.20    0.27
   2  -4   0   45.92    1.52
   1  -4   0   26.27    0.91
  -1   4   0   27.43    0.96
   0  -4   0   14.57    0.53
   0   4   0   15.19    0.58
   0   4   0   15.81    0.52
  -1  -4   0   28.47    0.93
   1   4   0   27.33    0.98
   1   4   0   28.84    0.87
   2   4   0   48.12    1.43
   2   4   0   46.29    1.59
   3   4   0    4.54    0.22
   3   4   0    5.10    0.31
  -4  -4   0   10.38    0.48
   5   4   0   20.46    0.75
   6   4   0   10.86    0.50
   7   4   0    5.83    0.39
   8   4   0    0.25    0.18
   8  -5   0    4.76    0.48
   7  -5   0    1.96    0.31
   6  -5   0    0.67    0.19
   5  -5   0    4.06    0.33
   4  -5   0    4.29    0.31
   3  -5   0   18.52    0.75
   2  -5   0   50.22    1.67
   1  -5   0   32.08    1.10
  -1   5   0   31.59    1.08
  -1   5   0   33.94    1.16
   0  -5   0   -0.01    0.04
   0   5   0   -0.05    0.04
   0   5   0    0.02    0.05
  -1  -5   0   31.87    1.05
   1   5   0   31.12    1.11
   2   5   0   49.38    1.68
   2   5   0   50.00    1.50
  -3  -5   0   14.69    0.67
   3   5   0   19.97    0.76
   3   5   0   19.38    0.61
  -4  -5   0    4.91    0.30
   4   5   0    3.95    0.31
   4   5   0    4.11    0.23
  -5  -5   0    3.78    0.30
   5   5   0    3.55    0.23
   5   5   0    3.78    0.33
   6   5   0    1.03    0.22
   6   5   0    0.84    0.16
   7   5   0    2.11    0.31
   7   5   0    2.20    0.25
   8   5   0    3.69    0.42
   8  -6   0    2.46    0.38
   7  -6   0    9.66    0.63
   6  -6   0    9.37    0.58
   5  -6   0   21.18    0.93
   4  -6   0   32.34    1.22
   3  -6   0   46.38    1.61
   2  -6   0   19.73    0.77
   1  -6   0   49.19    1.65
  -1   6   0   51.13    1.73
   0  -6   0   60.96    1.94
   0   6   0   60.96    2.04
   0   6   0   60.66    1.88
  -1  -6   0   49.09    1.56
   1   6   0   47.42    1.64
   1   6   0   47.03    1.47
  -2  -6   0   17.24    0.72
   2   6   0   21.24    0.81
   2   6   0   21.17    0.65
   3   6   0   45.66    1.61
   3   6   0   44.79    1.39
  -4  -6   0   30.86    1.13
   4   6   0   31.25    1.21
   4   6   0   30.72    1.01
  -5  -6   0   21.71    0.88
   5   6   0   20.35    0.92
   5   6   0   21.06    0.76
   6   6   0    9.20    0.57
   7   6   0    8.70    0.57
   8   6   0    2.43    0.37
   8  -7   0    0.61    0.26
   7  -7   0    0.31    0.20
   6  -7   0    6.03    0.46
   5  -7   0   36.29    1.41
   4  -7   0   13.53    0.65
   3  -7   0   10.55    0.52
   2  -7   0    9.17    0.46
   1  -7   0   49.42    1.68
  -1   7   0   51.60    1.78
   0  -7   0    0.01    0.06
   0   7   0    0.05    0.06
   0   7   0   -0.05    0.06
  -1  -7   0   51.33    1.70
   1   7   0   52.37    1.61
   1   7   0   51.99    1.79
  -2  -7   0    8.43    0.39
   2   7   0    7.73    0.44
   2   7   0    7.93    0.32
   3   7   0   10.84    0.41
   3   7   0   11.04    0.57
  -4  -7   0   13.89    0.64
   4   7   0   14.57    0.71
   4   7   0   14.77    0.53
   5   7   0   36.57    1.44
   6   7   0    4.10    0.41
   7   7   0    0.05    0.17
   8   7   0    0.72    0.26
   8  -8   0    0.75    0.27
   7  -8   0    0.58    0.23
   6  -8   0    2.68    0.36
   5  -8   0    0.39    0.18
   4  -8   0   12.40    0.63
   3  -8   0    6.40    0.40
   2  -8   0   20.55    0.83
   1  -8   0    7.37    0.39
  -1   8   0    7.81    0.45
   0  -8   0    8.09    0.38
   0   8   0    7.84    0.44
   0   8   0    7.21    0.36
  -1  -8   0    7.78    0.38
   1   8   0    8.14    0.45
   1   8   0    7.48    0.34
  -2  -8   0   20.40    0.79
   2   8   0   21.25    0.71
   2   8   0   20.38    0.88
   3   8   0    6.39    0.44
  -4  -8   0   12.09    0.59
   4   8   0   12.71    0.67
   5   8   0    0.49    0.19
   6   8   0    2.57    0.35
   7   8   0    0.34    0.20
   8   8   0    1.06    0.29
   7  -9   0    7.26    0.58
   6  -9   0    0.02    0.16
   5  -9   0    6.46    0.47
   4  -9   0   10.14    0.58
   3  -9   0    6.83    0.43
   2  -9   0    6.57    0.40
   1  -9   0    7.03    0.40
  -1   9   0    7.19    0.46
   0  -9   0    0.08    0.08
   0   9   0   -0.15    0.08
   0   9   0   -0.04    0.08
  -1  -9   0    6.55    0.35
   1   9   0    5.28    0.38
   1   9   0    5.90    0.31
  -2  -9   0    6.26    0.36
   2   9   0    6.42    0.42
   3   9   0    5.97    0.44
   4   9   0   10.71    0.64
   5   9   0    6.12    0.49
   6   9   0    0.11    0.18
   7   9   0    6.15    0.53
   7 -10   0    1.46    0.34
   6 -10   0    0.23    0.20
   5 -10   0    0.08    0.15
   4 -10   0    1.23    0.23
   3 -10   0    0.59    0.17
   2 -10   0    0.12    0.12
   1 -10   0    9.08    0.47
  -1  10   0    8.15    0.53
   0 -10   0   12.39    0.57
   0  10   0   12.10    0.65
  -1 -10   0    7.42    0.41
   1  10   0    7.50    0.48
  -2 -10   0    0.49    0.13
   2  10   0    0.23    0.14
  -3 -10   0    0.16    0.10
   3  10   0    0.63    0.21
   4  10   0    1.21    0.26
   5  10   0    0.07    0.17
   6  10   0    0.15    0.20
   7  10   0    1.01    0.31
   6 -11   0   -0.03    0.18
   5 -11   0    1.69    0.31
   4 -11   0    0.62    0.20
   3 -11   0    2.50    0.31
   2 -11   0    6.18    0.44
   1 -11   0    5.93    0.39
  -1  11   0    5.33    0.44
   0 -11   0   -0.01    0.11
   0  11   0    0.04    0.11
  -1 -11   0    6.14    0.38
   1  11   0    4.84    0.41
  -2 -11   0    5.58    0.37
   2  11   0    4.52    0.40
   3  11   0    2.82    0.36
   4  11   0    0.79    0.25
   5  11   0    1.77    0.34
   6  11   0    0.16    0.20
   6 -12   0    0.39    0.24
   5 -12   0    0.68    0.25
   4 -12   0    0.02    0.16
   3 -12   0    3.61    0.38
   2 -12   0    1.47    0.26
   1 -12   0    2.20    0.28
  -1  12   0    2.30    0.34
   0 -12   0    3.20    0.31
   0  12   0    2.96    0.38
  -1 -12   0    2.01    0.25
   1  12   0    1.95    0.31
  -2 -12   0    1.28    0.23
   2  12   0    1.12    0.25
   3  12   0    3.06    0.40
   4  12   0   -0.04    0.16
   5  12   0    0.69    0.29
   6  12   0   -0.06    0.20
   5 -13   0    0.07    0.21
   4 -13   0    0.60    0.25
   3 -13   0    0.57    0.23
   2 -13   0   10.03    0.61
   1 -13   0   10.21    0.59
  -1  13   0    9.88    0.68
   0 -13   0   -0.14    0.13
   0  13   0   -0.18    0.12
  -1 -13   0    9.04    0.52
   1  13   0    8.95    0.63
   2  13   0   10.10    0.69
   3  13   0    0.61    0.23
   4  13   0    0.83    0.29
   5  13   0   -0.01    0.20
   4 -14   0    0.40    0.26
   3 -14   0    0.13    0.20
   2 -14   0    0.56    0.24
   1 -14   0   10.86    0.62
  -1  14   0    8.80    0.67
   0 -14   0    1.44    0.28
   0  14   0    1.51    0.32
  -1 -14   0    8.83    0.56
   1  14   0    8.76    0.65
   2  14   0    0.38    0.23
   3  14   0   -0.06    0.18
   4  14   0    0.15    0.21
   3 -15   0    0.67    0.29
   2 -15   0    0.54    0.27
   1 -15   0    1.33    0.30
   0 -15   0    0.17    0.21
   0  15   0    0.07    0.21
   1  15   0    1.44    0.34
   2  15   0    0.46    0.26
   3  15   0    0.03    0.21
   3  15  -1    0.64    0.26
   2  15  -1    3.09    0.48
   1  15  -1    0.09    0.21
  -1 -15   1    0.30    0.23
   0  15  -1    0.02    0.20
   0 -15   1    0.10    0.21
   1 -15   1    2.24    0.37
   2 -15   1    0.91    0.30
   4  14  -1    0.76    0.29
   3  14  -1    0.91    0.32
   2  14  -1    0.49    0.23
   1  14  -1    0.76    0.25
  -1 -14   1    0.85    0.23
   0  14  -1    4.23    0.50
   0 -14   1    4.91    0.45
   1 -14   1    1.99    0.33
   2 -14   1    1.89    0.33
   3 -14   1    0.26    0.23
   4 -14   1    0.55    0.27
   5  13  -1    0.76    0.30
   4  13  -1    0.38    0.24
   3  13  -1    1.39    0.33
   2  13  -1    1.49    0.31
  -2 -13   1    1.33    0.26
   1  13  -1    5.06    0.51
  -1 -13   1    6.07    0.43
   0  13  -1    0.93    0.27
   0 -13   1    0.62    0.20
   1 -13   1    0.01    0.16
   2 -13   1    0.62    0.23
   3 -13   1    0.93    0.26
   4 -13   1    0.66    0.26
   5 -13   1    0.00    0.21
   6  12  -1    0.84    0.31
   5  12  -1    1.01    0.29
   4  12  -1    1.96    0.37
   3  12  -1    2.25    0.36
  -3 -12   1    2.74    0.33
   2  12  -1    3.58    0.42
  -2 -12   1    2.99    0.33
   1  12  -1   12.53    0.73
  -1 -12   1   11.69    0.61
   0  12  -1    1.90    0.32
   0 -12   1    1.67    0.26
  -1  12  -1    4.53    0.47
   1 -12   1    5.12    0.40
   2 -12   1    0.28    0.18
   3 -12   1    1.39    0.28
   4 -12   1    1.34    0.29
   5 -12   1    0.20    0.21
   6 -12   1    2.03    0.37
   6  11  -1   -0.02    0.19
   5  11  -1    0.21    0.20
   4  11  -1    0.79    0.24
   3  11  -1    4.05    0.44
  -3 -11   1    3.65    0.35
   2  11  -1   15.37    0.81
  -2 -11   1   15.28    0.71
   1  11  -1    3.88    0.40
  -1 -11   1    3.91    0.31
   0  11  -1    2.01    0.31
   0 -11   1    2.04    0.25
  -1  11  -1    2.87    0.37
   1 -11   1    3.88    0.33
   2 -11   1    2.78    0.31
   3 -11   1    6.99    0.48
   4 -11   1    3.56    0.39
   5 -11   1    0.34    0.21
   6 -11   1    1.16    0.30
   7  10  -1    2.26    0.40
   6  10  -1    1.65    0.33
   5  10  -1    3.54    0.43
   4  10  -1    2.09    0.32
  -4 -10   1    1.77    0.28
   3  10  -1    8.79    0.56
  -3 -10   1    8.95    0.51
   2  10  -1   26.34    1.13
  -2 -10   1   25.91    1.03
   1  10  -1    3.32    0.35
  -1 -10   1    3.44    0.28
   0  10  -1   42.99    1.66
   0 -10   1   42.48    1.51
  -1  10  -1    6.90    0.49
   1 -10   1    7.47    0.44
   2 -10   1    0.91    0.21
   3 -10   1    1.48    0.24
   4 -10   1    6.26    0.47
   5 -10   1    2.04    0.33
   6 -10   1    1.11    0.28
   7 -10   1    0.51    0.24
   7   9  -1    0.10    0.20
   6   9  -1    1.54    0.30
   5   9  -1    6.31    0.50
   4   9  -1    7.96    0.54
  -4  -9   1    7.92    0.49
   3   9  -1    5.37    0.41
  -3  -9   1    5.39    0.36
   2   9  -1    5.56    0.41
  -2  -9   1    6.61    0.38
   1   9  -1    3.96    0.33
  -1  -9   1    4.30    0.29
   0   9  -1    6.49    0.44
   0  -9   1    6.42    0.37
  -1   9  -1    3.34    0.35
   1  -9   1    3.69    0.29
   2  -9   1   15.15    0.69
   3  -9   1    7.60    0.47
   4  -9   1   11.10    0.62
   5  -9   1    6.33    0.47
   6  -9   1    6.37    0.52
   7  -9   1    1.51    0.34
   8   8  -1    0.37    0.23
   7   8  -1    2.63    0.37
   6   8  -1    0.58    0.22
   5   8  -1    4.64    0.40
  -5  -8   1    4.88    0.39
   4   8  -1    6.45    0.45
  -4  -8   1    6.44    0.41
   3   8  -1    9.69    0.55
  -3  -8   1    9.36    0.49
   2   8  -1    3.46    0.30
  -2  -8   1    2.97    0.25
   1   8  -1   17.21    0.79
  -1  -8   1   18.86    0.73
   0   8  -1    8.80    0.49
   0  -8   1    8.72    0.43
  -1   8  -1   38.36    1.50
   1  -8   1   40.61    1.39
   2  -8   1   14.90    0.66
   3  -8   1    1.05    0.20
   4  -8   1    8.99    0.53
   5  -8   1    3.26    0.35
   6  -8   1    4.00    0.42
   7  -8   1    2.23    0.37
   8  -8   1    0.43    0.23
   8   7  -1    4.06    0.44
   7   7  -1    1.15    0.27
   6   7  -1    0.71    0.21
   5   7  -1    2.18    0.29
  -5  -7   1    2.71    0.29
   4   7  -1    4.39    0.34
  -4  -7   1    4.45    0.32
   3   7  -1   11.14    0.58
  -3  -7   1   12.85    0.57
   2   7  -1    7.51    0.43
  -2  -7   1    8.05    0.40
   1   7  -1    3.74    0.27
  -1  -7   1    3.36    0.23
   0   7  -1   51.10    1.81
   0  -7   1   52.32    1.72
  -1   7  -1   55.69    1.95
   1  -7   1   54.86    1.84
   2  -7   1   11.80    0.54
   3  -7   1    1.41    0.20
   4  -7   1   22.13    0.93
   5  -7   1   11.85    0.63
   6  -7   1    3.59    0.38
   7  -7   1    0.67    0.24
   8  -7   1    0.51    0.24
   8   6  -1    2.44    0.35
   7   6  -1    3.56    0.38
   6   6  -1    7.61    0.51
  -6  -6   1    8.90    0.54
   5   6  -1   20.06    0.88
  -5  -6   1   19.40    0.85
   4   6  -1    6.90    0.28
   4   6  -1    6.33    0.40
  -4  -6   1    6.18    0.39
   3   6  -1   22.55    0.91
   3   6  -1   22.16    0.71
  -3  -6   1   22.98    0.88
   2   6  -1    2.23    0.11
   2   6  -1    1.66    0.20
  -2  -6   1    1.65    0.18
   1   6  -1    4.30    0.18
   1   6  -1    4.48    0.29
  -1  -6   1    4.04    0.24
   0   6  -1   14.34    0.64
   0  -6   1   15.76    0.59
  -1   6  -1    0.53    0.13
   1  -6   1    0.26    0.08
   2  -6   1   52.14    1.75
   3  -6   1    3.91    0.29
   4  -6   1   18.79    0.80
   5  -6   1    6.66    0.44
   6  -6   1    2.32    0.31
   7  -6   1    2.00    0.33
   8  -6   1    2.53    0.39
   9   5  -1    1.08    0.29
   8   5  -1    1.03    0.26
   7   5  -1    0.24    0.17
   6   5  -1   12.69    0.54
   6   5  -1   12.54    0.66
  -6  -5   1   12.50    0.66
   5   5  -1   14.92    0.58
   5   5  -1   15.06    0.71
  -5  -5   1   15.82    0.71
   4   5  -1    3.08    0.26
   4   5  -1    3.30    0.18
  -4  -5   1    2.82    0.25
   3   5  -1   17.12    0.73
   3   5  -1   18.14    0.58
  -3  -5   1   18.42    0.72
   2   5  -1   12.48    0.41
   2   5  -1   12.38    0.55
  -2  -5   1   13.72    0.53
   1   5  -1    6.10    0.32
  -1  -5   1    5.80    0.29
   0   5  -1    6.76    0.35
   0  -5   1    6.79    0.31
   1  -5   1   70.27    2.24
   2  -5   1   67.79    2.20
   3  -5   1   41.60    1.44
   4  -5   1   13.55    0.62
   5  -5   1    7.55    0.46
   6  -5   1    1.58    0.25
   7  -5   1    2.28    0.33
   8  -5   1    1.24    0.29
   9   4  -1    0.16    0.21
   8   4  -1    3.31    0.38
   7   4  -1    2.41    0.26
   7   4  -1    2.09    0.29
  -7  -4   1    2.62    0.34
   6   4  -1   26.56    0.99
   6   4  -1   28.82    1.13
  -6  -4   1   27.21    1.14
   5   4  -1   22.97    1.00
   5   4  -1   26.97    0.89
  -5  -4   1   25.62    1.02
   4   4  -1    5.87    0.35
   4   4  -1    5.16    0.26
  -4  -4   1    5.75    0.35
   3   4  -1   14.57    0.51
   3   4  -1   14.95    0.62
  -3  -4   1   15.60    0.62
   2   4  -1  288.64    8.95
   2   4  -1  296.01    8.43
  -2  -4   1  286.35    8.82
   1   4  -1  212.73    6.77
  -1  -4   1  225.40    6.67
   0   4  -1   63.99    2.02
   0  -4   1   58.96    1.93
   1  -4   1   12.64    0.49
   2  -4   1   33.18    1.14
   3  -4   1   12.21    0.53
   4  -4   1   56.41    1.91
   5  -4   1   11.61    0.58
   6  -4   1    4.66    0.38
   7  -4   1    6.25    0.47
   8  -4   1    1.26    0.28
   8   3  -1    2.13    0.29
   7   3  -1    6.96    0.43
  -7  -3   1    7.97    0.54
  -6  -3   1    0.79    0.20
  -5  -3   1   30.73    1.19
  -4  -3   1   27.31    1.03
   3   3  -1    6.93    0.34
  -3  -3   1    6.08    0.33
   2   3  -1   56.90    1.67
   2   3  -1   55.04    1.82
  -2  -3   1   56.32    1.81
  -1  -3   1 1000.00   29.99
   0   3  -1  229.16    6.93
   0  -3   1  220.09    6.79
   1  -3   1   27.49    0.92
   2  -3   1  135.57    4.18
   3  -3   1   82.36    2.63
   4  -3   1   30.90    1.13
   5  -3   1    4.21    0.31
   6  -3   1    9.74    0.55
   7  -3   1   12.52    0.68
   8  -3   1    2.10    0.33
   9  -3   1    0.62    0.26
   9   2  -1    1.60    0.30
   8   2  -1    4.11    0.38
   7   2  -1    3.32    0.34
  -6  -2   1    0.67    0.19
  -5  -2   1   15.01    0.70
  -4  -2   1    8.13    0.43
  -3  -2   1   56.63    1.87
   2   2  -1   34.88    1.17
  -2  -2   1   35.67    1.18
   1   2  -1  489.54   14.66
  -1  -2   1  471.58   14.45
   0   2  -1  563.15   17.17
   1  -2   1  144.35    4.39
   2  -2   1   26.81    0.91
   3  -2   1   27.63    0.97
   4  -2   1   36.85    1.29
   5  -2   1    0.23    0.11
   6  -2   1   31.69    1.22
   7  -2   1   12.78    0.67
   8  -2   1    1.00    0.25
   9  -2   1   -0.10    0.18
   9   1  -1    0.83    0.26
   8   1  -1    1.01    0.24
   7   1  -1   12.68    0.68
   6   1  -1    3.52    0.31
  -5  -1   1   36.69    1.38
  -4  -1   1   29.56    1.11
  -3  -1   1   15.35    0.63
  -2  -1   1  197.53    6.04
   1   1  -1   85.08    2.60
  -1  -1   1   85.76    2.59
  -1  -1   1   80.51    2.47
   0  -1   1  243.30    7.34
   1  -1   1   61.16    1.89
   2  -1   1   93.96    2.90
   3  -1   1   14.49    0.55
   4  -1   1   32.04    1.13
   5  -1   1    4.26    0.30
   6  -1   1   10.27    0.54
   7  -1   1    2.10    0.28
   8  -1   1    0.83    0.24
   9  -1   1    1.27    0.30
   8   0  -1    0.94    0.23
   7   0  -1    2.06    0.29
   6   0  -1    0.55    0.16
   5   0  -1    5.75    0.37
  -4   0   1   33.05    1.22
  -3   0   1   59.97    1.98
  -2   0   1  390.55   11.81
  -1   0   1  252.17    7.44
  -1   0   1  257.84    7.73
   0   0   1    9.89    0.33
   0   0   1    9.69    0.31
   1   0   1   56.74    1.72
   1   0   1   54.83    1.67
   2   0   1   21.60    0.72
   3   0   1  179.22    5.48
   4   0   1   19.25    0.73
   5   0   1   45.91    1.59
   6   0   1   22.76    0.93
   7   0   1    5.08    0.37
   7   0   1    4.39    0.39
   8   0   1    1.32    0.26
   9   0   1    0.22    0.22
   9  -1  -1    0.91    0.27
   8  -1  -1    0.76    0.22
   7  -1  -1   12.67    0.69
   6  -1  -1    3.85    0.33
   5  -1  -1   35.10    1.31
   4  -1  -1   28.29    1.05
  -3   1   1   14.10    0.60
  -2   1   1  184.31    5.65
  -1   1   1   85.28    2.59
  -1   1   1   82.17    2.49
   0   1   1  224.21    6.49
   0   1   1  221.69    6.78
   1   1   1   58.47    1.85
   1   1   1   59.27    1.76
   2   1   1   99.66    2.92
   2   1   1   96.63    3.00
   3   1   1   15.72    0.58
   3   1   1   15.84    0.58
   4   1   1   31.95    1.09
   4   1   1   31.96    1.11
   5   1   1    5.11    0.31
   5   1   1    4.96    0.31
   6   1   1   10.18    0.51
   6   1   1    9.67    0.51
   7   1   1    2.12    0.28
   8   1   1    0.92    0.24
   9   1   1    1.23    0.29
   9  -2  -1    1.98    0.34
   8  -2  -1    2.96    0.37
   7  -2  -1    3.76    0.39
   6  -2  -1    0.57    0.17
   5  -2  -1   13.60    0.64
   4  -2  -1    7.45    0.41
   3  -2  -1   56.06    1.85
   2  -2  -1   33.41    1.13
   1  -2  -1  464.51   14.51
  -1   2   1  492.35   14.74
  -1   2   1  491.43   14.02
   0   2   1  521.11   15.88
  -1  -2  -1  138.58    4.19
   1   2   1  134.74    4.00
  -2  -2  -1   28.59    0.91
   2   2   1   27.72    0.90
  -3  -2  -1   25.54    0.89
   3   2   1   26.74    0.87
   4   2   1   36.39    1.25
   4   2   1   37.54    1.23
   5   2   1    0.40    0.12
   5   2   1    0.36    0.11
   6   2   1   28.89    1.07
   6   2   1   28.81    1.09
   7   2   1   12.07    0.61
   8   2   1    0.58    0.20
   9   2   1    0.01    0.20
   9  -3  -1    0.52    0.23
   8  -3  -1    1.57    0.29
   7  -3  -1    7.44    0.52
   6  -3  -1    0.59    0.18
   5  -3  -1   33.36    1.27
   4  -3  -1   26.75    1.02
   3  -3  -1    5.87    0.32
   2  -3  -1   55.83    1.80
  -2   3   1   55.02    1.77
   0   3   1  211.46    6.23
   0   3   1  215.55    6.56
  -1  -3  -1   27.84    0.84
   1   3   1   26.45    0.92
   1   3   1   24.94    0.82
  -2  -3  -1  139.54    4.22
   2   3   1  137.75    4.08
  -3  -3  -1   84.46    2.65
   3   3   1   85.16    2.56
  -4  -3  -1   32.76    1.12
   4   3   1   31.14    1.07
   5   3   1    3.74    0.25
   5   3   1    3.53    0.26
   6   3   1    9.32    0.48
   7   3   1   11.34    0.58
   8   3   1    2.07    0.29
   9   3   1    0.53    0.23
   9  -4  -1    0.12    0.21
   8  -4  -1    3.43    0.40
   7  -4  -1    2.04    0.31
   6  -4  -1   28.63    1.18
   5  -4  -1   27.31    1.09
   4  -4  -1    4.90    0.33
   3  -4  -1   15.86    0.65
   2  -4  -1  275.79    8.43
  -2   4   1  278.73    8.19
   1  -4  -1  210.03    6.36
  -1   4   1  214.44    6.46
  -1   4   1  201.90    6.15
   0  -4  -1   60.13    1.90
   0   4   1   60.67    1.96
   0   4   1   62.01    1.86
  -1  -4  -1   13.51    0.46
   1   4   1   13.19    0.53
   1   4   1   13.65    0.47
  -2  -4  -1   35.25    1.12
   2   4   1   33.19    1.08
   2   4   1   35.77    1.23
  -3  -4  -1   11.74    0.46
   3   4   1   11.31    0.44
  -4  -4  -1   54.69    1.82
   4   4   1   56.06    1.75
  -5  -4  -1   11.24    0.52
   5   4   1   11.30    0.49
   6   4   1    4.05    0.30
   7   4   1    6.27    0.40
   8   4   1    1.23    0.25
   9  -5  -1    1.25    0.31
   8  -5  -1    1.16    0.29
   7  -5  -1    0.57    0.20
   6  -5  -1   12.30    0.67
   5  -5  -1   15.40    0.73
   4  -5  -1    2.65    0.26
   3  -5  -1   17.62    0.72
   2  -5  -1   14.11    0.57
  -2   5   1   13.21    0.58
   1  -5  -1    5.33    0.28
  -1   5   1    6.22    0.31
  -1   5   1    6.01    0.30
   0  -5  -1    6.87    0.30
   0   5   1    7.49    0.34
  -1  -5  -1   70.48    2.19
   1   5   1   70.01    2.30
   1   5   1   71.29    2.13
  -2  -5  -1   64.02    1.98
   2   5   1   62.16    1.90
   2   5   1   62.01    2.09
  -3  -5  -1   42.75    1.40
   3   5   1   43.38    1.53
   3   5   1   41.60    1.34
  -4  -5  -1   16.59    0.64
   4   5   1   15.85    0.60
   5   5   1    6.81    0.36
   6   5   1    1.48    0.20
   7   5   1    2.63    0.28
   8  -6  -1    2.20    0.37
   7  -6  -1    3.65    0.41
   6  -6  -1    7.97    0.53
   5  -6  -1   19.85    0.89
   4  -6  -1    6.23    0.40
   3  -6  -1   21.71    0.86
   2  -6  -1    1.05    0.15
  -2   6   1    1.72    0.20
   1  -6  -1    3.95    0.24
  -1   6   1    4.85    0.28
  -1   6   1    3.83    0.25
   0  -6  -1   15.03    0.57
   0   6   1   15.15    0.62
   0   6   1   15.64    0.58
  -1  -6  -1    0.09    0.04
   1   6   1    0.21    0.09
  -2  -6  -1   54.38    1.68
   2   6   1   52.22    1.61
   2   6   1   49.16    1.78
  -3  -6  -1    3.50    0.22
   3   6   1    3.09    0.26
   3   6   1    3.49    0.20
  -4  -6  -1   18.10    0.71
   4   6   1   18.10    0.82
   4   6   1   17.82    0.66
   5   6   1    6.06    0.32
   5   6   1    5.46    0.42
   6   6   1    2.37    0.23
   6   6   1    2.10    0.31
   7   6   1    1.61    0.30
   8   6   1    2.18    0.37
   8  -7  -1    4.56    0.50
   7  -7  -1    0.88    0.24
   6  -7  -1    0.81    0.22
   5  -7  -1    2.65    0.32
   4  -7  -1    4.51    0.35
   3  -7  -1   12.52    0.59
   2  -7  -1    8.07    0.42
  -2   7   1    8.58    0.46
   1  -7  -1    3.52    0.24
  -1   7   1    3.98    0.27
  -1   7   1    4.32    0.29
   0  -7  -1   51.96    1.66
   0   7   1   51.02    1.75
   0   7   1   49.28    1.63
   1   7   1   48.60    1.54
   1   7   1   48.96    1.70
  -2  -7  -1   12.16    0.49
   2   7   1   12.18    0.47
   2   7   1   12.15    0.58
  -3  -7  -1    1.83    0.17
   3   7   1    1.33    0.14
   3   7   1    1.65    0.22
   4   7   1   20.87    0.92
   4   7   1   20.52    0.74
   5   7   1   12.52    0.52
   5   7   1   11.62    0.66
   6   7   1    2.98    0.37
   7   7   1    0.30    0.20
   8   7   1    0.40    0.24
   8  -8  -1    0.21    0.21
   7  -8  -1    2.99    0.40
   6  -8  -1    0.40    0.21
   5  -8  -1    5.16    0.41
   4  -8  -1    6.16    0.41
   3  -8  -1    9.35    0.50
   2  -8  -1    3.06    0.26
  -2   8   1    3.54    0.30
   1  -8  -1   19.61    0.76
  -1   8   1   18.45    0.81
  -1   8   1   19.37    0.77
   0  -8  -1    9.06    0.41
   0   8   1    9.11    0.43
   0   8   1    9.19    0.48
  -1  -8  -1   39.35    1.30
   1   8   1   37.67    1.41
   1   8   1   38.54    1.27
  -2  -8  -1   14.36    0.58
   2   8   1   14.35    0.55
  -3  -8  -1    1.16    0.16
   3   8   1    1.07    0.20
   3   8   1    1.19    0.14
   4   8   1    8.21    0.52
   5   8   1    2.59    0.34
   6   8   1    3.87    0.42
   7   8   1    1.83    0.35
   8   8   1    0.15    0.21
   7  -9  -1    0.10    0.18
   6  -9  -1    1.70    0.31
   5  -9  -1    5.19    0.42
   4  -9  -1    7.09    0.46
   3  -9  -1    5.39    0.38
   2  -9  -1    5.87    0.38
   1  -9  -1    4.38    0.29
  -1   9   1    4.03    0.31
  -1   9   1    4.07    0.33
   0  -9  -1    7.08    0.36
   0   9   1    6.89    0.43
   0   9   1    6.20    0.36
  -1  -9  -1    3.26    0.23
   1   9   1    3.25    0.24
   1   9   1    2.90    0.29
  -2  -9  -1   15.55    0.63
   2   9   1   14.34    0.72
   2   9   1   15.66    0.60
   3   9   1    7.59    0.49
   4   9   1   11.03    0.65
   5   9   1    5.28    0.45
   6   9   1    5.38    0.51
   7   9   1    1.16    0.31
   7 -10  -1    2.41    0.40
   6 -10  -1    2.07    0.34
   5 -10  -1    3.26    0.38
   4 -10  -1    1.50    0.26
   3 -10  -1    9.80    0.56
   2 -10  -1   27.14    1.08
   1 -10  -1    3.45    0.28
  -1  10   1    3.06    0.30
  -1  10   1    3.68    0.35
   0 -10  -1   39.69    1.42
   0  10   1   42.12    1.42
   0  10   1   40.38    1.55
  -1 -10  -1    7.48    0.39
   1  10   1    6.79    0.46
  -2 -10  -1    0.44    0.12
   2  10   1    0.70    0.19
   3  10   1    1.41    0.25
   4  10   1    5.92    0.47
   5  10   1    1.98    0.34
   6  10   1    0.88    0.28
   7  10   1    0.15    0.21
   6 -11  -1   -0.06    0.18
   5 -11  -1    0.23    0.19
   4 -11  -1    1.02    0.24
   3 -11  -1    4.40    0.38
   2 -11  -1   17.57    0.80
   1 -11  -1    3.62    0.31
  -1  11   1    3.12    0.36
  -1  11   1    4.07    0.34
   0 -11  -1    2.16    0.24
   0  11   1    1.84    0.29
  -1 -11  -1    3.67    0.29
   1  11   1    3.75    0.37
   2  11   1    3.21    0.36
   3  11   1    5.93    0.48
   4  11   1    4.01    0.45
   5  11   1    0.12    0.22
   6  11   1    1.23    0.33
   6 -12  -1    1.10    0.31
   5 -12  -1    1.25    0.29
   4 -12  -1    2.10    0.33
   3 -12  -1    2.86    0.35
   2 -12  -1    2.80    0.32
   1 -12  -1   12.66    0.62
  -1  12   1   11.47    0.69
   0 -12  -1    1.36    0.22
   0  12   1    1.37    0.28
  -1 -12  -1    4.46    0.34
   1  12   1    4.99    0.43
   2  12   1    0.13    0.15
   3  12   1    1.22    0.27
   4  12   1    0.93    0.26
   5  12   1    0.37    0.25
   6  12   1    1.43    0.36
   5 -13  -1    0.35    0.23
   4 -13  -1    0.86    0.25
   3 -13  -1    1.15    0.28
   2 -13  -1    1.59    0.27
   1 -13  -1    5.89    0.43
  -1  13   1    6.35    0.51
   0 -13  -1    0.64    0.19
   0  13   1    0.64    0.21
   1  13   1    0.29    0.19
   2  13   1    0.85    0.24
   3  13   1    0.73    0.25
   4  13   1    0.76    0.28
   5  13   1    0.20    0.23
   4 -14  -1    0.65    0.26
   3 -14  -1    1.22    0.31
   2 -14  -1    0.75    0.26
   1 -14  -1    1.06    0.26
  -1  14   1    1.04    0.28
   0 -14  -1    3.71    0.37
   0  14   1    3.88    0.47
   1  14   1    1.60    0.33
   2  14   1    2.33    0.39
   3  14   1    0.17    0.20
   4  14   1    0.45    0.26
   3 -15  -1    0.89    0.31
   2 -15  -1    3.81    0.44
   1 -15  -1    0.33    0.23
  -1  15   1    0.10    0.21
   0  15   1    0.02    0.20
   1  15   1    1.83    0.38
   2  15   1    0.60    0.28
   3  15  -2    0.46    0.28
   2  15  -2    0.92    0.31
  -2 -15   2    1.44    0.34
   1  15  -2    0.34    0.26
  -1 -15   2    0.32    0.25
   0 -15   2   -0.06    0.20
   1 -15   2    0.04    0.24
   2 -15   2    0.30    0.25
   4  14  -2    0.17    0.25
   3  14  -2    0.33    0.26
   2  14  -2    1.58    0.36
  -2 -14   2    1.96    0.34
   1  14  -2    0.06    0.17
  -1 -14   2    0.17    0.19
   0  14  -2    0.04    0.18
   0 -14   2    0.13    0.19
   1 -14   2    2.22    0.35
   2 -14   2    1.76    0.34
   3 -14   2    0.18    0.23
   5  13  -2    1.39    0.35
   4  13  -2    0.47    0.25
   3  13  -2    0.74    0.27
  -3 -13   2    0.43    0.21
   2  13  -2    0.73    0.27
  -2 -13   2    0.85    0.24
   1  13  -2    0.22    0.18
  -1 -13   2    0.36    0.20
   0  13  -2    4.12    0.49
   0 -13   2    3.67    0.39
   1 -13   2    0.98    0.25
   2 -13   2    0.00    0.18
   3 -13   2    3.36    0.42
   4 -13   2    3.22    0.44
   6  12  -2    0.08    0.22
   5  12  -2    2.20    0.41
   4  12  -2    1.99    0.37
   3  12  -2    1.80    0.35
  -3 -12   2    1.99    0.30
   2  12  -2    4.99    0.50
  -2 -12   2    4.84    0.39
   1  12  -2    4.56    0.47
  -1 -12   2    3.74    0.37
   0  12  -2    5.81    0.49
   0 -12   2    5.39    0.42
   1 -12   2    2.79    0.33
   2 -12   2    1.37    0.27
   3 -12   2    3.11    0.38
   4 -12   2    4.24    0.45
   5 -12   2    1.46    0.33
   6  11  -2    0.12    0.20
   5  11  -2    0.70    0.26
   4  11  -2    3.30    0.43
  -4 -11   2    2.86    0.37
   3  11  -2    3.48    0.41
  -3 -11   2    3.29    0.35
   2  11  -2    0.10    0.16
  -2 -11   2    0.29    0.17
   1  11  -2    7.24    0.53
  -1 -11   2    6.94    0.45
   0  11  -2    3.40    0.40
   0 -11   2    3.42    0.33
   1 -11   2    6.50    0.44
   2 -11   2    1.21    0.24
   3 -11   2    0.81    0.22
   4 -11   2    1.57    0.31
   5 -11   2    3.83    0.44
   6 -11   2    0.54    0.24
   7  10  -2    0.31    0.24
   6  10  -2    1.09    0.28
   5  10  -2    2.75    0.38
  -5 -10   2    3.59    0.41
   4  10  -2    7.69    0.55
  -4 -10   2    8.43    0.55
   3  10  -2    7.27    0.51
  -3 -10   2    7.84    0.48
   2  10  -2   17.05    0.85
  -2 -10   2   17.28    0.78
   1  10  -2    1.55    0.28
  -1 -10   2    2.07    0.25
   0  10  -2    7.18    0.50
   0 -10   2    7.72    0.45
   1 -10   2    1.62    0.24
   2 -10   2    1.10    0.23
   3 -10   2    8.73    0.53
   4 -10   2    2.94    0.35
   5 -10   2    0.18    0.19
   6 -10   2    0.26    0.23
   7   9  -2    2.58    0.39
   6   9  -2    0.18    0.17
   5   9  -2    2.27    0.34
  -5  -9   2    3.19    0.37
   4   9  -2    5.24    0.42
  -4  -9   2    4.88    0.40
   3   9  -2   13.74    0.71
  -3  -9   2   12.62    0.64
   2   9  -2   16.08    0.80
  -2  -9   2   17.52    0.76
   1   9  -2    0.39    0.16
  -1  -9   2    0.39    0.14
   0   9  -2    5.20    0.40
   0  -9   2    5.65    0.36
   1  -9   2    4.73    0.34
   2  -9   2    0.35    0.14
   3  -9   2   10.38    0.57
   4  -9   2   14.27    0.73
   5  -9   2    1.66    0.29
   6  -9   2    1.83    0.33
   7  -9   2    1.85    0.37
   8   8  -2    0.66    0.26
   7   8  -2    0.72    0.25
   6   8  -2    0.00    0.15
  -6  -8   2    0.38    0.22
   5   8  -2    1.49    0.27
  -5  -8   2    1.99    0.30
   4   8  -2    9.60    0.56
  -4  -8   2    9.06    0.53
   3   8  -2   30.32    1.18
  -3  -8   2   27.09    1.12
   2   8  -2    9.26    0.51
  -2  -8   2    8.86    0.47
   1   8  -2    4.00    0.33
  -1  -8   2    4.32    0.29
   0   8  -2   41.68    1.65
   0  -8   2   48.08    1.57
   1  -8   2   12.86    0.59
   2  -8   2   30.96    1.16
   3  -8   2    3.93    0.32
   4  -8   2   16.87    0.80
   5  -8   2    1.27    0.26
   6  -8   2    2.18    0.34
   7  -8   2    1.47    0.32
   8   7  -2    1.24    0.29
   7   7  -2    1.23    0.27
   6   7  -2    2.16    0.31
  -6  -7   2    3.12    0.37
   5   7  -2    4.88    0.39
  -5  -7   2    4.90    0.39
   4   7  -2    7.61    0.47
  -4  -7   2    8.11    0.48
   3   7  -2   20.60    0.91
  -3  -7   2   23.93    0.93
   2   7  -2   19.71    0.83
  -2  -7   2   19.93    0.80
   1   7  -2   24.93    1.02
  -1  -7   2   26.39    0.96
   0   7  -2   34.65    1.31
   0  -7   2   33.71    1.20
   1  -7   2    3.56    0.26
   2  -7   2    9.52    0.48
   3  -7   2   29.01    1.12
   4  -7   2    6.27    0.41
   5  -7   2    6.33    0.45
   6  -7   2    2.24    0.33
   7  -7   2    4.30    0.46
   8  -7   2    2.37    0.40
   8   6  -2    1.10    0.27
   7   6  -2    0.43    0.19
  -7  -6   2    0.66    0.26
   6   6  -2    1.48    0.25
  -6  -6   2    1.48    0.28
   5   6  -2    0.13    0.13
  -5  -6   2   -0.04    0.12
   4   6  -2    5.89    0.39
  -4  -6   2    6.58    0.41
   3   6  -2    6.95    0.40
  -3  -6   2    6.47    0.39
   2   6  -2  278.29    8.62
  -2  -6   2  275.89    8.49
   1   6  -2   29.38    1.10
  -1  -6   2   29.52    1.06
   0   6  -2   24.33    0.95
   0  -6   2   23.11    0.86
   1  -6   2   62.73    2.05
   2  -6   2   42.33    1.47
   3  -6   2   23.72    0.93
   4  -6   2    6.92    0.42
   5  -6   2   10.08    0.56
   6  -6   2    1.66    0.28
   7  -6   2    0.94    0.26
   8  -6   2    2.84    0.41
   8   5  -2    0.33    0.18
   7   5  -2    3.74    0.37
  -7  -5   2    5.48    0.46
   6   5  -2   12.83    0.65
  -6  -5   2   12.42    0.69
   5   5  -2    1.75    0.16
   5   5  -2    1.84    0.23
  -5  -5   2    1.82    0.25
   4   5  -2   18.91    0.64
   4   5  -2   19.39    0.80
  -4  -5   2   19.12    0.82
   3   5  -2    3.35    0.25
   3   5  -2    3.62    0.15
  -3  -5   2    2.81    0.25
   2   5  -2  150.15    4.72
  -2  -5   2  148.70    4.65
   1   5  -2  121.29    3.85
  -1  -5   2  119.94    3.77
   0   5  -2  159.33    5.04
   0  -5   2  159.23    4.91
   1  -5   2    1.29    0.15
   2  -5   2   59.59    1.96
   3  -5   2    5.26    0.32
   4  -5   2    0.36    0.13
   5  -5   2   24.81    1.01
   6  -5   2   15.28    0.75
   7  -5   2    0.21    0.17
   8  -5   2    0.49    0.23
   8  -5   2    0.30    0.22
   8   4  -2    0.66    0.22
   7   4  -2    1.10    0.24
  -7  -4   2    1.29    0.27
   6   4  -2    0.53    0.16
  -6  -4   2    0.87    0.22
   5   4  -2   23.48    0.95
  -5  -4   2   24.17    1.00
   4   4  -2   16.18    0.69
  -4  -4   2   17.17    0.74
   3   4  -2   68.41    2.22
  -3  -4   2   66.43    2.23
   2   4  -2   18.45    0.69
  -2  -4   2   17.30    0.70
   1   4  -2   91.04    2.89
  -1  -4   2   89.55    2.84
   0   4  -2   39.44    1.40
   0  -4   2   40.02    1.34
   0  -4   2   41.76    1.22
   1  -4   2   10.45    0.43
   2  -4   2    8.39    0.39
   3  -4   2   14.97    0.62
   4  -4   2   30.90    1.14
   5  -4   2    8.34    0.47
   6  -4   2    2.94    0.31
   7  -4   2    1.35    0.25
   8  -4   2    0.07    0.20
  -8  -3   2    4.60    0.50
   7   3  -2    5.35    0.40
  -7  -3   2    5.23    0.45
   6   3  -2   15.38    0.71
  -6  -3   2   15.55    0.78
   5   3  -2    8.80    0.46
  -5  -3   2    8.99    0.51
   4   3  -2   48.59    1.64
  -4  -3   2   47.59    1.69
   3   3  -2   82.61    2.68
  -3  -3   2   84.80    2.72
   2   3  -2  102.12    3.19
  -2  -3   2   99.79    3.18
   1   3  -2  110.83    3.54
  -1  -3   2  114.58    3.50
   0  -3   2  133.23    4.07
   0  -3   2  131.53    3.87
   1  -3   2    6.29    0.28
   2  -3   2   75.65    2.40
   3  -3   2   56.77    1.86
   4  -3   2    8.92    0.44
   5  -3   2    6.25    0.38
   6  -3   2    1.34    0.22
   7  -3   2    0.54    0.21
   7  -3   2    0.49    0.19
   8  -3   2    0.75    0.25
   8   2  -2    1.89    0.31
  -7  -2   2    7.85    0.56
  -6  -2   2   28.81    1.21
  -5  -2   2    9.94    0.55
   4   2  -2    7.13    0.36
  -4  -2   2    7.70    0.43
   3   2  -2   13.78    0.54
  -3  -2   2   14.02    0.60
   2   2  -2    1.53    0.12
  -2  -2   2    1.40    0.15
   1   2  -2  789.51   24.03
   0  -2   2   19.29    0.66
   1  -2   2  175.44    5.37
   1  -2   2  178.27    5.18
   2  -2   2  106.53    3.25
   2  -2   2  103.08    3.14
   3  -2   2   47.04    1.55
   4  -2   2    1.68    0.18
   5  -2   2   53.75    1.83
   6  -2   2    7.16    0.46
   6  -2   2    7.26    0.44
   7  -2   2    0.67    0.21
   7  -2   2    0.78    0.21
   8  -2   2    1.00    0.26
   9  -2   2    0.50    0.25
   9   1  -2    0.69    0.24
   8   1  -2    1.42    0.29
   7   1  -2   24.58    1.07
  -6  -1   2    6.37    0.47
  -5  -1   2    6.02    0.42
  -4  -1   2   54.40    1.89
  -3  -1   2   39.97    1.40
   2   1  -2   30.68    0.98
  -2  -1   2   29.15    1.05
   1   1  -2  495.35   16.45
  -1  -1   2  585.75   16.29
   0  -1   2  207.67    6.27
   0  -1   2  206.29    6.02
   1  -1   2   36.17    1.14
   1  -1   2   37.51    1.17
   2  -1   2  169.96    5.11
   2  -1   2  176.74    5.28
   3  -1   2   29.85    1.01
   3  -1   2   29.97    1.02
   4  -1   2    0.44    0.11
   4  -1   2    0.64    0.12
   5  -1   2    1.85    0.23
   5  -1   2    1.82    0.21
   6  -1   2   44.17    1.59
   6  -1   2   45.43    1.59
   7  -1   2    6.40    0.46
   8  -1   2    0.57    0.23
   9  -1   2    0.05    0.20
   9   0  -2    1.11    0.29
   8   0  -2    1.08    0.26
   7   0  -2    0.03    0.15
  -6   0   2   20.96    0.99
  -5   0   2    0.01    0.08
  -4   0   2    0.37    0.12
  -3   0   2   84.26    2.74
   2   0  -2  331.22    9.83
  -2   0   2  317.52    9.76
  -2   0   2  314.93    9.38
  -1   0   2   34.33    1.05
  -1   0   2   32.97    1.11
   0   0   2   71.38    2.15
   0   0   2   74.40    2.25
   1   0   2    5.13    0.22
   1   0   2    5.82    0.21
   2   0   2  212.49    6.41
   2   0   2  211.59    6.22
   3   0   2  157.54    4.61
   3   0   2  151.74    4.72
   4   0   2   21.28    0.79
   4   0   2   22.10    0.81
   5   0   2   19.43    0.77
   5   0   2   19.78    0.79
   6   0   2   46.24    1.61
   6   0   2   45.30    1.61
   7   0   2    5.67    0.42
   8   0   2   -0.06    0.17
   9   0   2    0.14    0.20
   9  -1  -2    0.35    0.21
   8  -1  -2    0.99    0.26
   7  -1  -2   27.91    1.20
   6  -1  -2    5.38    0.40
  -5   1   2    6.44    0.45
  -4   1   2   47.46    1.69
  -3   1   2   40.29    1.42
  -2   1   2   30.01    1.02
  -2   1   2   27.26    0.96
  -1   1   2  740.23   22.48
  -1   1   2  756.05   21.67
   0   1   2  208.30    6.32
   0   1   2  225.96    6.58
   1   1   2   35.49    1.09
   1   1   2   34.40    1.09
   2   1   2  174.69    5.15
   2   1   2  175.07    5.29
   3   1   2   29.49    1.00
   3   1   2   29.93    0.97
   4   1   2    0.56    0.10
   4   1   2    0.44    0.11
   5   1   2    2.15    0.23
   5   1   2    1.90    0.19
   6   1   2   46.90    1.62
   7   1   2    6.07    0.43
   8   1   2    0.61    0.22
   9   1   2    0.51    0.23
   9  -2  -2   -0.03    0.18
   8  -2  -2    2.06    0.34
   7  -2  -2    7.09    0.51
   6  -2  -2   28.37    1.17
   5  -2  -2    7.46    0.46
   4  -2  -2    7.86    0.43
  -3   2   2   12.52    0.55
  -3   2   2   12.10    0.57
  -2   2   2    1.39    0.16
  -1   2   2  587.78   18.61
  -1   2   2  651.66   18.36
  -1   2   2  589.18   17.67
   0   2   2   20.02    0.66
   0   2   2   20.01    0.66
   1   2   2  158.97    4.66
   2   2   2  102.40    3.06
   3   2   2   47.99    1.49
   3   2   2   45.63    1.46
   4   2   2    1.39    0.13
   4   2   2    1.42    0.16
   5   2   2   55.96    1.82
   5   2   2   55.11    1.82
   6   2   2    7.36    0.44
   7   2   2    0.69    0.20
   8   2   2    1.27    0.25
   9   2   2    0.99    0.26
   9  -3  -2    1.72    0.34
   8  -3  -2    4.93    0.48
   7  -3  -2    5.58    0.46
   6  -3  -2   15.42    0.76
   5  -3  -2    9.36    0.52
   4  -3  -2   50.22    1.75
   3  -3  -2   86.40    2.70
  -3   3   2   79.97    2.63
   2  -3  -2   94.40    3.02
  -2   3   2   97.32    2.95
   1  -3  -2  110.63    3.50
  -1   3   2  114.39    3.41
  -1   3   2  115.60    3.52
   0  -3  -2  122.86    3.75
   0   3   2  123.78    3.65
   0   3   2  122.90    3.82
  -1  -3  -2    6.68    0.22
   1   3   2    6.42    0.27
   2   3   2   70.61    2.14
   3   3   2   56.98    1.77
   3   3   2   57.03    1.78
   4   3   2    8.58    0.41
   4   3   2    9.39    0.37
   5   3   2    6.87    0.38
   6   3   2    1.33    0.21
   7   3   2    0.22    0.17
   8   3   2    0.65    0.21
   9  -4  -2    3.98    0.46
   8  -4  -2    0.48    0.21
   7  -4  -2    1.22    0.26
   6  -4  -2    0.80    0.21
   5  -4  -2   26.94    1.10
   4  -4  -2   16.84    0.74
   3  -4  -2   65.19    2.22
  -3   4   2   70.18    2.22
   2  -4  -2   17.50    0.70
  -2   4   2   19.10    0.72
   1  -4  -2   90.30    2.82
  -1   4   2   90.56    2.76
   0  -4  -2   35.35    1.16
   0   4   2   36.58    1.17
   0   4   2   37.27    1.21
  -1  -4  -2   10.93    0.39
   1   4   2   11.86    0.44
   1   4   2   12.11    0.49
   2   4   2    6.88    0.30
  -3  -4  -2   14.24    0.50
   3   4   2   14.26    0.54
   4   4   2   30.38    1.00
   4   4   2   29.84    1.03
   5   4   2    7.85    0.41
   6   4   2    3.05    0.28
   7   4   2    1.67    0.25
   8   4   2    0.34    0.19
   9  -5  -2    0.63    0.26
   8  -5  -2    0.26    0.20
   7  -5  -2    4.02    0.42
   6  -5  -2   12.91    0.70
   5  -5  -2    1.32    0.22
   4  -5  -2   19.27    0.82
   3  -5  -2    3.07    0.25
  -3   5   2    3.39    0.30
   2  -5  -2  142.89    4.51
  -2   5   2  147.55    4.42
   1  -5  -2  114.43    3.58
  -1   5   2  112.97    3.50
  -1   5   2  118.15    3.63
   0   5   2  152.98    4.58
   0   5   2  155.47    4.82
  -1  -5  -2    1.23    0.10
   1   5   2    1.47    0.13
   1   5   2    1.78    0.17
  -2  -5  -2   58.63    1.79
   2   5   2   57.87    1.95
   2   5   2   55.40    1.77
  -3  -5  -2    5.16    0.24
   3   5   2    5.16    0.26
   4   5   2    0.30    0.10
   5   5   2   23.91    0.88
   6   5   2   13.28    0.60
   7   5   2    0.24    0.16
   8   5   2    0.17    0.19
   8  -6  -2    1.65    0.33
   7  -6  -2    0.54    0.21
   6  -6  -2    1.63    0.27
   5  -6  -2    0.08    0.12
   4  -6  -2    6.57    0.41
   3  -6  -2    6.95    0.39
  -3   6   2    5.99    0.41
   2  -6  -2  270.13    8.06
  -2   6   2  270.23    7.84
  -2   6   2  248.65    8.14
   1  -6  -2   28.56    0.98
  -1   6   2   27.06    1.00
  -1   6   2   28.08    1.01
   0   6   2   21.79    0.79
   0   6   2   22.15    0.83
  -1  -6  -2   60.06    1.83
   1   6   2   57.06    1.81
   1   6   2   57.20    1.95
  -2  -6  -2   42.34    1.35
   2   6   2   41.78    1.50
   2   6   2   42.07    1.35
  -3  -6  -2   27.44    0.89
   3   6   2   25.84    0.89
   3   6   2   24.73    1.04
   4   6   2    5.69    0.40
   4   6   2    6.20    0.32
   5   6   2    9.66    0.46
   6   6   2    1.48    0.21
   7   6   2    0.63    0.19
   8   6   2    1.51    0.34
   8  -7  -2    1.78    0.35
   7  -7  -2    1.42    0.29
   6  -7  -2    2.15    0.31
   5  -7  -2    4.73    0.39
   4  -7  -2    7.40    0.46
   3  -7  -2   23.21    0.90
  -3   7   2   20.30    0.92
   2  -7  -2   20.88    0.82
  -2   7   2   22.50    0.85
  -2   7   2   19.31    0.84
   1  -7  -2   25.33    0.93
  -1   7   2   26.79    0.99
  -1   7   2   25.63    0.96
   0  -7  -2   33.03    1.10
   0   7   2   32.50    1.18
   0   7   2   31.95    1.12
  -1  -7  -2    3.67    0.20
   1   7   2    3.39    0.26
   1   7   2    3.47    0.23
  -2  -7  -2   10.39    0.42
   2   7   2    9.88    0.52
   2   7   2   10.43    0.44
   3   7   2   24.25    1.01
   3   7   2   24.97    0.87
   4   7   2    5.34    0.40
   4   7   2    5.81    0.31
   5   7   2    4.69    0.41
   5   7   2    5.25    0.32
   6   7   2    1.55    0.30
   6   7   2    1.44    0.21
   7   7   2    3.93    0.45
   8   7   2    1.48    0.33
   8  -8  -2    0.67    0.25
   7  -8  -2    0.75    0.25
   6  -8  -2    0.07    0.16
   5  -8  -2    1.10    0.23
   4  -8  -2    8.52    0.51
   3  -8  -2   27.63    1.08
  -3   8   2   27.30    1.13
   2  -8  -2    9.22    0.47
  -2   8   2    9.34    0.51
  -2   8   2    8.61    0.48
   1  -8  -2    4.06    0.27
  -1   8   2    4.05    0.30
  -1   8   2    3.99    0.30
   0  -8  -2   49.79    1.61
   0   8   2   47.01    1.70
   0   8   2   48.92    1.61
  -1  -8  -2   10.96    0.46
   1   8   2   11.34    0.56
   1   8   2   12.07    0.50
  -2  -8  -2   31.72    1.06
   2   8   2   30.35    1.06
   3   8   2    3.70    0.32
   3   8   2    3.83    0.25
   4   8   2   14.93    0.76
   4   8   2   15.08    0.61
   5   8   2    0.88    0.23
   6   8   2    2.36    0.37
   7   8   2    1.07    0.29
   7  -9  -2    2.37    0.39
   6  -9  -2    0.40    0.19
   5  -9  -2    2.97    0.35
   4  -9  -2    5.36    0.40
   3  -9  -2   12.48    0.62
   2  -9  -2   16.89    0.72
  -2   9   2   16.09    0.75
  -2   9   2   15.88    0.76
   1  -9  -2    0.33    0.11
  -1   9   2    0.30    0.13
  -1   9   2    0.46    0.15
   0  -9  -2    5.79    0.32
   0   9   2    5.56    0.37
   0   9   2    5.34    0.35
  -1  -9  -2    4.49    0.26
   1   9   2    4.09    0.32
   1   9   2    3.74    0.28
   2   9   2    0.52    0.12
   2   9   2    0.23    0.13
   3   9   2    9.13    0.43
   3   9   2    8.71    0.54
   4   9   2   10.69    0.63
   5   9   2    0.93    0.26
   6   9   2    1.52    0.32
   7   9   2    1.70    0.34
   7 -10  -2    0.30    0.22
   6 -10  -2    1.32    0.28
   5 -10  -2    2.97    0.36
   4 -10  -2    6.93    0.48
   3 -10  -2    7.73    0.48
   2 -10  -2   18.35    0.81
  -2  10   2   20.78    0.90
  -2  10   2   17.96    0.86
   1 -10  -2    1.69    0.22
  -1  10   2    1.50    0.23
  -1  10   2    1.90    0.26
   0 -10  -2    7.57    0.38
   0  10   2    6.52    0.41
   0  10   2    7.50    0.46
  -1 -10  -2    1.26    0.16
   1  10   2    2.17    0.22
   1  10   2    2.17    0.27
   2  10   2    0.62    0.17
   3  10   2    8.83    0.56
   4  10   2    3.56    0.40
   5  10   2    0.16    0.17
   6  10   2    0.49    0.24
   6 -11  -2    0.06    0.20
   5 -11  -2    0.58    0.22
   4 -11  -2    2.84    0.35
   3 -11  -2    3.57    0.36
   2 -11  -2    0.17    0.15
  -2  11   2    0.35    0.17
  -2  11   2    0.68    0.23
   1 -11  -2    7.28    0.43
  -1  11   2    8.09    0.51
  -1  11   2    7.79    0.50
   0 -11  -2    2.80    0.26
   0  11   2    3.33    0.31
   0  11   2    3.49    0.35
   1  11   2    7.08    0.49
   2  11   2    1.03    0.23
   3  11   2    0.68    0.21
   4  11   2    1.20    0.27
   5  11   2    3.34    0.43
   6  11   2    0.24    0.23
   6 -12  -2    0.66    0.27
   5 -12  -2    1.91    0.35
   4 -12  -2    1.67    0.31
   3 -12  -2    1.93    0.30
   2 -12  -2    4.79    0.38
  -2  12   2    4.32    0.43
   1 -12  -2    4.39    0.35
  -1  12   2    4.56    0.41
   0 -12  -2    5.68    0.38
   0  12   2    5.34    0.44
   1  12   2    3.00    0.36
   2  12   2    1.30    0.27
   3  12   2    2.52    0.38
   4  12   2    4.80    0.52
   5  12   2    1.25    0.31
   5 -13  -2    1.65    0.34
   4 -13  -2    0.46    0.23
   3 -13  -2    0.46    0.22
   2 -13  -2    0.55    0.21
   1 -13  -2    0.48    0.20
  -1  13   2    0.25    0.16
   0  13   2    4.23    0.45
   1  13   2    1.20    0.27
   2  13   2    0.03    0.17
   3  13   2    3.48    0.45
   4  13   2    3.65    0.49
   5  13   2    1.02    0.29
   4 -14  -2    0.84    0.28
   3 -14  -2    0.80    0.26
   2 -14  -2    1.87    0.31
   1 -14  -2   -0.02    0.18
  -1  14   2    0.14    0.18
   0  14   2    0.24    0.17
   1  14   2    2.12    0.36
   2  14   2    1.84    0.35
   3  14   2   -0.04    0.20
   2 -15  -2    1.70    0.35
  -1  15   2    0.31    0.23
   0  15   2    0.36    0.24
   1  15   2    0.59    0.26
   2  15   2   -0.11    0.20
   2  15  -3    0.32    0.27
  -2 -15   3    0.37    0.28
   1  15  -3    0.16    0.23
  -1 -15   3    0.03    0.23
   0 -15   3    0.35    0.25
   1 -15   3    0.52    0.27
   4  14  -3    0.50    0.31
   3  14  -3    0.58    0.28
  -3 -14   3    0.21    0.24
   2  14  -3    0.61    0.28
  -2 -14   3    0.15    0.21
   1  14  -3    0.62    0.30
  -1 -14   3    0.82    0.27
   0 -14   3    0.90    0.27
   1 -14   3    0.59    0.25
   2 -14   3    0.37    0.24
   3 -14   3    0.17    0.24
   5  13  -3    0.59    0.29
   4  13  -3    0.98    0.33
  -4 -13   3    0.52    0.28
   3  13  -3    1.38    0.34
  -3 -13   3    1.50    0.30
   2  13  -3    2.13    0.40
  -2 -13   3    3.13    0.38
   1  13  -3    0.28    0.20
  -1 -13   3    0.29    0.19
   0 -13   3    0.51    0.20
   1 -13   3    0.15    0.19
   2 -13   3    2.45    0.37
   3 -13   3    3.14    0.42
   4 -13   3    1.91    0.37
   6  12  -3    0.91    0.30
   5  12  -3    0.34    0.24
   4  12  -3    0.07    0.20
  -4 -12   3    0.17    0.19
   3  12  -3    1.83    0.36
  -3 -12   3    2.01    0.31
   2  12  -3    0.47    0.23
  -2 -12   3    0.61    0.21
   1  12  -3    0.92    0.27
  -1 -12   3    1.25    0.25
   0 -12   3    7.39    0.50
   1 -12   3    0.46    0.20
   2 -12   3    3.67    0.40
   3 -12   3    7.02    0.53
   4 -12   3    2.24    0.37
   5 -12   3    1.53    0.34
   6  11  -3    0.09    0.21
   5  11  -3    1.43    0.33
  -5 -11   3    1.25    0.31
   4  11  -3    1.34    0.30
  -4 -11   3    1.60    0.31
   3  11  -3    3.76    0.43
  -3 -11   3    4.29    0.39
   2  11  -3    0.22    0.16
  -2 -11   3    0.20    0.16
   1  11  -3    5.19    0.49
  -1 -11   3    5.63    0.42
   0  11  -3    8.16    0.58
   0 -11   3    7.61    0.48
   1 -11   3    6.12    0.43
   2 -11   3    3.91    0.39
   3 -11   3    8.74    0.58
   4 -11   3    1.37    0.30
   5 -11   3    1.04    0.28
   6 -11   3    1.24    0.33
   7  10  -3    0.54    0.26
   6  10  -3    1.17    0.30
   5  10  -3    2.24    0.35
  -5 -10   3    1.82    0.33
   4  10  -3    0.62    0.22
  -4 -10   3    0.50    0.21
   3  10  -3    7.79    0.53
  -3 -10   3    6.24    0.46
   2  10  -3    3.35    0.38
  -2 -10   3    2.30    0.30
   1  10  -3    3.94    0.41
  -1 -10   3    4.47    0.36
   0  10  -3    4.10    0.42
   0 -10   3    3.57    0.34
   1 -10   3    0.11    0.13
   2 -10   3   11.08    0.61
   3 -10   3   18.98    0.89
   4 -10   3    7.41    0.52
   5 -10   3    0.14    0.21
   6 -10   3    2.39    0.41
   7   9  -3    0.64    0.24
   6   9  -3    2.21    0.35
  -6  -9   3    1.68    0.33
   5   9  -3    0.25    0.18
  -5  -9   3    0.83    0.25
   4   9  -3    3.50    0.38
  -4  -9   3    3.24    0.36
   3   9  -3    2.45    0.32
  -3  -9   3    2.11    0.30
   2   9  -3   16.57    0.83
  -2  -9   3   17.55    0.79
   1   9  -3   15.82    0.80
  -1  -9   3   16.62    0.75
   0   9  -3   30.00    1.27
   0  -9   3   29.75    1.15
   1  -9   3    1.06    0.20
   2  -9   3    1.74    0.26
   3  -9   3    0.55    0.19
   4  -9   3    0.27    0.18
   5  -9   3    0.02    0.15
   6  -9   3    1.84    0.34
   7  -9   3    0.27    0.25
   7  -9   3    0.46    0.24
   7   8  -3    0.41    0.21
   6   8  -3    2.87    0.36
  -6  -8   3    3.06    0.39
   5   8  -3    7.86    0.53
  -5  -8   3    8.91    0.58
   4   8  -3    1.59    0.26
  -4  -8   3    1.45    0.26
   3   8  -3   31.93    1.28
  -3  -8   3   32.91    1.28
   2   8  -3   56.00    1.99
  -2  -8   3   54.50    1.93
   1   8  -3    1.29    0.23
  -1  -8   3    1.36    0.20
   0   8  -3    1.38    0.24
   0  -8   3    1.50    0.21
   1  -8   3   13.83    0.63
   2  -8   3    2.05    0.25
   3  -8   3    8.80    0.50
   4  -8   3    0.16    0.14
   5  -8   3   12.78    0.70
   6  -8   3    0.72    0.25
   7  -8   3    0.67    0.25
   7  -8   3    0.72    0.26
   7   7  -3    0.93    0.24
  -7  -7   3    1.10    0.29
   6   7  -3    6.29    0.46
  -6  -7   3    5.99    0.49
   5   7  -3    3.90    0.35
  -5  -7   3    4.15    0.40
   4   7  -3   19.33    0.86
  -4  -7   3   20.03    0.90
   3   7  -3   35.16    1.33
  -3  -7   3   34.41    1.33
   2   7  -3    7.43    0.45
  -2  -7   3    7.54    0.43
   1   7  -3    5.25    0.37
  -1  -7   3    5.20    0.33
   0   7  -3   16.67    0.76
   0  -7   3   15.39    0.52
   0  -7   3   15.54    0.67
   1  -7   3    4.57    0.31
   1  -7   3    5.19    0.25
   2  -7   3    1.91    0.23
   3  -7   3    2.46    0.27
   4  -7   3    6.15    0.42
   5  -7   3    3.59    0.36
   6  -7   3    2.15    0.33
   7  -7   3    1.19    0.30
   7  -7   3    0.92    0.28
   7   6  -3    0.99    0.24
  -7  -6   3    1.24    0.30
   6   6  -3    1.03    0.22
  -6  -6   3    1.33    0.29
   5   6  -3   29.76    1.16
  -5  -6   3   26.95    1.18
   4   6  -3   10.53    0.55
  -4  -6   3   10.58    0.58
   3   6  -3   60.50    2.07
  -3  -6   3   59.64    2.08
   2   6  -3   42.19    1.54
  -2  -6   3   44.13    1.53
   1   6  -3   28.01    1.08
  -1  -6   3   27.80    1.03
   0  -6   3   27.88    1.05
   0  -6   3   29.90    0.90
   1  -6   3    3.70    0.20
   1  -6   3    3.76    0.26
   2  -6   3   34.88    1.25
   3  -6   3    0.59    0.15
   4  -6   3    5.49    0.38
   5  -6   3    6.47    0.45
   6  -6   3    2.50    0.31
   6  -6   3    1.70    0.29
   7  -6   3    0.89    0.26
   7  -6   3    0.67    0.23
   8  -6   3    0.36    0.24
  -8  -5   3   -0.16    0.20
   7   5  -3    1.05    0.22
  -7  -5   3    2.07    0.34
   6   5  -3    7.10    0.45
  -6  -5   3    7.15    0.51
   5   5  -3    4.79    0.35
  -5  -5   3    5.49    0.41
   4   5  -3   24.68    0.98
  -4  -5   3   25.34    1.04
   3   5  -3   23.55    0.90
  -3  -5   3   22.74    0.93
   2   5  -3  122.54    4.00
  -2  -5   3  128.30    3.97
   1   5  -3  129.32    4.07
  -1  -5   3  124.94    3.99
   0  -5   3   98.67    3.17
   0  -5   3  101.79    2.96
   1  -5   3   28.42    1.02
   2  -5   3    0.43    0.12
   2  -5   3    0.55    0.10
   3  -5   3    7.65    0.41
   4  -5   3   43.16    1.54
   5  -5   3    4.86    0.37
   6  -5   3    1.32    0.25
   6  -5   3    1.08    0.23
   7  -5   3    5.67    0.46
   7  -5   3    6.20    0.48
   8  -5   3    0.34    0.23
  -8  -4   3    3.44    0.45
   7   4  -3    0.67    0.19
  -7  -4   3    0.80    0.24
   6   4  -3    6.35    0.40
  -6  -4   3    6.67    0.49
   5   4  -3    6.70    0.40
  -5  -4   3    7.04    0.47
   4   4  -3    9.63    0.47
  -4  -4   3    9.17    0.51
   3   4  -3    9.60    0.45
  -3  -4   3   10.12    0.51
   2   4  -3  235.02    7.29
  -2  -4   3  234.84    7.23
   1   4  -3   10.73    0.48
  -1  -4   3   10.93    0.35
  -1  -4   3   10.09    0.47
   0  -4   3   75.20    2.40
   0  -4   3   75.02    2.23
   1  -4   3   94.68    3.00
   1  -4   3   96.23    2.85
   2  -4   3   99.97    2.97
   2  -4   3   95.78    3.08
   3  -4   3    3.48    0.24
   3  -4   3    3.78    0.26
   4  -4   3    9.03    0.46
   4  -4   3    8.49    0.46
   5  -4   3    5.04    0.37
   5  -4   3    5.95    0.39
   6  -4   3    0.15    0.14
   6  -4   3    0.08    0.14
   7  -4   3    1.26    0.26
   7  -4   3    0.99    0.25
   8  -4   3    0.54    0.23
   9   3  -3    0.25    0.23
  -8  -3   3    0.36    0.23
   7   3  -3    4.95    0.36
  -7  -3   3    5.18    0.49
   6   3  -3    2.24    0.24
  -6  -3   3    2.23    0.32
   5   3  -3    1.55    0.18
  -5  -3   3    1.60    0.26
   4   3  -3   24.95    0.91
  -4  -3   3   24.31    1.00
   3   3  -3  102.59    3.23
  -3  -3   3  100.50    3.28
   2   3  -3   46.13    1.54
  -2  -3   3   47.45    1.42
  -2  -3   3   45.33    1.58
   1   3  -3   35.74    1.23
  -1  -3   3   35.50    1.23
  -1  -3   3   36.48    1.09
   0  -3   3   10.58    0.44
   0  -3   3   10.40    0.36
   1  -3   3   35.20    1.16
   1  -3   3   33.75    1.09
   2  -3   3   37.18    1.25
   2  -3   3   37.07    1.21
   3  -3   3    4.85    0.28
   3  -3   3    5.05    0.29
   4  -3   3   30.42    1.11
   4  -3   3   31.28    1.12
   5  -3   3   40.87    1.51
   5  -3   3   43.97    1.51
   6  -3   3   17.99    0.79
   6  -3   3   17.19    0.80
   7  -3   3    0.88    0.23
   8  -3   3    0.93    0.27
   9   2  -3    0.54    0.25
  -8  -2   3    1.41    0.33
  -7  -2   3    7.89    0.57
   6   2  -3    2.78    0.24
  -6  -2   3    3.02    0.36
   5   2  -3    7.13    0.37
  -5  -2   3    6.37    0.45
   4   2  -3   17.05    0.65
  -4  -2   3   17.30    0.77
   3   2  -3  106.51    3.31
  -3  -2   3  103.68    3.38
   2   2  -3   75.29    2.33
  -2  -2   3   72.55    2.38
  -2  -2   3   71.78    2.21
   1   2  -3  267.58    8.34
  -1  -2   3  271.47    8.26
  -1  -2   3  274.82    7.89
   0  -2   3   15.20    0.56
   0  -2   3   14.83    0.49
   1  -2   3  180.49    5.24
   1  -2   3  176.59    5.44
   2  -2   3   47.69    1.55
   2  -2   3   48.70    1.52
   3  -2   3    4.20    0.25
   3  -2   3    3.82    0.25
   4  -2   3   72.08    2.30
   4  -2   3   69.25    2.26
   5  -2   3   29.41    1.10
   5  -2   3   30.10    1.12
   6  -2   3    4.66    0.39
   6  -2   3    4.81    0.34
   7  -2   3    0.23    0.19
   8  -2   3    0.32    0.21
   9   1  -3    0.61    0.25
   8   1  -3    8.46    0.58
  -7  -1   3    6.25    0.51
  -6  -1   3    4.34    0.42
   5   1  -3   18.47    0.72
  -5  -1   3   18.65    0.87
   4   1  -3   10.01    0.42
  -4  -1   3   10.02    0.53
   3   1  -3    0.47    0.07
  -3  -1   3    0.64    0.11
  -3  -1   3    0.56    0.13
   2   1  -3   15.71    0.54
  -2  -1   3   15.60    0.63
  -2  -1   3   14.90    0.56
  -1  -1   3   23.80    0.77
  -1  -1   3   23.69    0.85
   0  -1   3  178.68    5.28
   0  -1   3  182.51    5.51
   1  -1   3    1.77    0.12
   1  -1   3    1.44    0.12
   2  -1   3  106.72    3.31
   2  -1   3  108.52    3.23
   3  -1   3   24.19    0.86
   3  -1   3   24.16    0.84
   4  -1   3   10.44    0.51
   4  -1   3   12.23    0.50
   5  -1   3   28.67    1.04
   5  -1   3   26.03    1.00
   6  -1   3    2.54    0.29
   7  -1   3    0.56    0.20
   8  -1   3    1.24    0.28
   9   0  -3    0.74    0.26
   8   0  -3    3.90    0.43
  -7   0   3   15.73    0.88
  -6   0   3    1.53    0.29
  -5   0   3   61.29    2.19
  -4   0   3   29.36    1.16
   3   0  -3   29.17    0.94
  -3   0   3   28.42    1.02
  -3   0   3   29.25    1.09
   2   0  -3   13.60    0.45
  -2   0   3   13.91    0.53
  -2   0   3   13.16    0.57
  -1   0   3    7.27    0.34
  -1   0   3    7.69    0.31
   0   0   3    8.93    0.35
   0   0   3    8.57    0.33
   1   0   3   10.87    0.42
   1   0   3   12.49    0.42
   2   0   3  236.35    7.08
   2   0   3  232.01    6.88
   3   0   3    5.85    0.27
   3   0   3    5.92    0.30
   4   0   3    0.02    0.08
   4   0   3    0.12    0.07
   5   0   3    7.31    0.43
   5   0   3    6.94    0.37
   6   0   3   10.61    0.57
   7   0   3    1.28    0.25
   8   0   3   -0.27    0.15
   9  -1  -3    0.31    0.20
   8  -1  -3    8.73    0.61
   7  -1  -3    6.05    0.48
  -6   1   3    4.44    0.44
  -5   1   3   18.17    0.86
  -4   1   3    9.61    0.54
  -3   1   3    0.34    0.12
  -3   1   3    0.44    0.11
  -2   1   3   16.01    0.61
  -2   1   3   15.52    0.65
  -1   1   3   25.98    0.86
  -1   1   3   25.97    0.92
   0   1   3  182.84    5.51
   0   1   3  178.76    5.31
   1   1   3    0.96    0.08
   1   1   3    0.91    0.09
   2   1   3  111.86    3.35
   2   1   3  108.11    3.29
   3   1   3   24.95    0.88
   3   1   3   25.32    0.83
   4   1   3   10.31    0.48
   4   1   3   11.15    0.43
   5   1   3   27.95    1.04
   6   1   3    2.78    0.29
   7   1   3    0.28    0.16
   8   1   3    2.00    0.31
   9  -2  -3    0.74    0.25
   8  -2  -3    1.38    0.29
   7  -2  -3    7.52    0.54
   6  -2  -3    2.76    0.32
   5  -2  -3    7.62    0.47
  -4   2   3   16.96    0.78
  -3   2   3  113.52    3.45
  -3   2   3  108.65    3.57
  -2   2   3   72.76    2.41
  -2   2   3   75.31    2.32
  -1   2   3  264.83    8.05
  -1   2   3  261.47    7.71
  -1   2   3  263.13    8.01
   0   2   3   16.40    0.57
   0   2   3   15.70    0.57
   1   2   3  175.00    5.19
   1   2   3  177.81    5.36
   2   2   3   49.20    1.55
   3   2   3    3.97    0.24
   3   2   3    4.11    0.17
   4   2   3   63.27    2.08
   4   2   3   67.92    2.05
   5   2   3   31.74    1.15
   6   2   3    4.36    0.35
   7   2   3    0.39    0.18
   8   2   3    0.54    0.21
   9  -3  -3    0.20    0.21
   8  -3  -3    0.06    0.16
   7  -3  -3    4.60    0.45
   6  -3  -3    2.50    0.33
   5  -3  -3    1.43    0.24
   4  -3  -3   25.56    1.02
   3  -3  -3  102.18    3.30
  -3   3   3  103.91    3.23
  -2   3   3   45.18    1.54
  -2   3   3   44.06    1.49
  -1   3   3   33.37    1.16
  -1   3   3   34.17    1.13
  -1   3   3   34.49    1.10
   0  -3  -3    9.45    0.36
   0   3   3    9.78    0.39
   1   3   3   34.83    1.12
   2   3   3   35.06    1.14
   3   3   3    5.28    0.28
   4   3   3   24.80    0.90
   5   3   3   46.03    1.56
   6   3   3   16.24    0.72
   7   3   3    1.17    0.23
   8   3   3    1.06    0.26
   9  -4  -3    0.03    0.18
   8  -4  -3    2.79    0.40
   7  -4  -3    0.42    0.19
   6  -4  -3    5.67    0.45
   5  -4  -3    7.01    0.46
   4  -4  -3    7.99    0.46
  -4   4   3    7.86    0.48
   3  -4  -3    9.60    0.48
  -3   4   3    9.56    0.51
   2  -4  -3  242.26    7.47
  -2   4   3  245.79    7.27
   1  -4  -3   10.08    0.42
  -1   4   3   10.18    0.40
  -1   4   3   10.14    0.45
   0  -4  -3   70.74    2.22
   0   4   3   71.15    2.20
   0   4   3   72.18    2.28
  -1  -4  -3   95.29    2.88
   1   4   3   94.32    2.87
   2   4   3   95.14    2.88
   3   4   3    3.50    0.23
   4   4   3    7.79    0.39
   5   4   3    4.65    0.32
   6   4   3    0.09    0.14
   7   4   3    1.48    0.25
   8   4   3    0.26    0.19
   9  -5  -3    1.40    0.33
   8  -5  -3    0.13    0.19
   7  -5  -3    1.61    0.30
   6  -5  -3    6.25    0.47
   5  -5  -3    5.42    0.41
   4  -5  -3   23.48    0.96
  -4   5   3   22.54    0.99
   3  -5  -3   23.72    0.93
  -3   5   3   23.22    0.95
   2  -5  -3  118.71    3.72
  -2   5   3  116.63    3.65
  -2   5   3  118.59    3.70
   1  -5  -3  121.46    3.83
  -1   5   3  128.33    3.77
  -1   5   3  120.60    3.86
   0  -5  -3   94.10    2.87
   0   5   3   92.01    2.83
   0   5   3   91.74    2.94
  -1  -5  -3   27.47    0.87
   1   5   3   28.49    1.01
   1   5   3   25.81    0.92
   2   5   3    0.47    0.10
   3   5   3    6.62    0.33
   4   5   3   40.07    1.35
   5   5   3    4.47    0.32
   6   5   3    1.00    0.20
   7   5   3    5.47    0.40
   8   5   3    0.42    0.22
   8  -6  -3    0.16    0.19
   7  -6  -3    1.17    0.28
   6  -6  -3    0.61    0.21
   5  -6  -3   28.22    1.18
   4  -6  -3   10.85    0.58
  -4   6   3   11.57    0.65
   3  -6  -3   58.83    1.92
  -3   6   3   52.37    1.91
   2  -6  -3   41.09    1.48
  -2   6   3   44.14    1.51
  -2   6   3   44.53    1.47
   1  -6  -3   28.95    1.00
  -1   6   3   27.23    1.02
   0  -6  -3   27.60    0.96
   0   6   3   28.66    1.01
   0   6   3   29.90    1.04
  -1  -6  -3    3.62    0.17
   1   6   3    3.31    0.24
   1   6   3    3.59    0.23
   2   6   3   31.46    1.08
   2   6   3   31.81    1.20
   3   6   3    0.59    0.12
   4   6   3    4.59    0.30
   5   6   3    6.81    0.39
   6   6   3    1.77    0.24
   7   6   3    0.79    0.22
   8  -7  -3    0.81    0.26
   7  -7  -3    0.98    0.25
   6  -7  -3    6.62    0.50
   5  -7  -3    3.62    0.36
   4  -7  -3   18.84    0.84
   3  -7  -3   34.57    1.30
  -3   7   3   36.29    1.36
   2  -7  -3    6.83    0.39
  -2   7   3    7.61    0.44
   1  -7  -3    5.22    0.29
  -1   7   3    4.80    0.33
  -1   7   3    5.51    0.32
   0  -7  -3   14.67    0.58
   0   7   3   15.47    0.64
   0   7   3   15.98    0.65
  -1  -7  -3    5.33    0.24
   1   7   3    5.31    0.33
   1   7   3    5.05    0.30
   2   7   3    1.30    0.20
   2   7   3    1.36    0.16
   3   7   3    2.01    0.20
   3   7   3    1.84    0.25
   4   7   3    5.70    0.42
   4   7   3    5.82    0.35
   5   7   3    3.02    0.35
   5   7   3    3.26    0.27
   6   7   3    3.04    0.29
   6   7   3    2.35    0.36
   7   7   3    0.88    0.29
   8  -8  -3    0.22    0.22
   7  -8  -3    0.50    0.22
   6  -8  -3    3.39    0.40
   5  -8  -3    8.49    0.55
   4  -8  -3    1.61    0.25
   3  -8  -3   30.24    1.19
  -3   8   3   31.95    1.26
   2  -8  -3   52.67    1.78
  -2   8   3   53.00    1.82
  -2   8   3   50.01    1.80
   1  -8  -3    1.29    0.16
  -1   8   3    1.10    0.17
  -1   8   3    1.36    0.20
   0  -8  -3    1.40    0.15
   0   8   3    1.66    0.20
   0   8   3    2.42    0.23
  -1  -8  -3   13.67    0.52
   1   8   3   14.77    0.61
   1   8   3   13.54    0.64
   2   8   3    1.62    0.23
   2   8   3    1.72    0.19
   3   8   3    6.81    0.39
   3   8   3    7.96    0.48
   4   8   3    0.29    0.15
   4   8   3    0.44    0.15
   5   8   3   12.49    0.71
   5   8   3   11.91    0.57
   6   8   3    0.62    0.25
   7   8   3    0.37    0.22
   7  -9  -3    0.69    0.25
   6  -9  -3    2.21    0.35
   5  -9  -3    0.61    0.21
   4  -9  -3    3.11    0.34
   3  -9  -3    1.89    0.26
  -3   9   3    2.46    0.34
   2  -9  -3   17.70    0.74
  -2   9   3   15.59    0.78
  -2   9   3   17.16    0.76
   1  -9  -3   15.45    0.65
  -1   9   3   15.25    0.70
  -1   9   3   14.89    0.71
   0   9   3   29.07    1.12
   0   9   3   27.88    1.07
   1   9   3    1.06    0.20
   1   9   3    1.13    0.18
   2   9   3    1.55    0.20
   2   9   3    1.53    0.24
   3   9   3    0.57    0.16
   3   9   3    0.44    0.17
   4   9   3    0.02    0.11
   4   9   3    0.14    0.15
   5   9   3    0.10    0.13
   6   9   3    1.88    0.34
   7   9   3    0.14    0.23
   7 -10  -3    0.65    0.27
   6 -10  -3    0.66    0.24
   5 -10  -3    1.86    0.31
   4 -10  -3    0.70    0.20
   3 -10  -3    8.23    0.50
  -3  10   3    7.80    0.56
   2 -10  -3    2.49    0.27
  -2  10   3    2.87    0.30
  -2  10   3    3.11    0.36
   1 -10  -3    4.67    0.33
  -1  10   3    4.77    0.39
  -1  10   3    5.20    0.38
   0  10   3    3.65    0.31
   0  10   3    3.67    0.33
   1  10   3    0.05    0.13
   1  10   3   -0.04    0.10
   2  10   3   11.84    0.57
   2  10   3   11.65    0.65
   3  10   3   16.66    0.85
   4  10   3    6.00    0.47
   5  10   3    0.08    0.16
   6  10   3    1.38    0.30
   6 -11  -3    0.31    0.23
   5 -11  -3    1.54    0.30
   4 -11  -3    1.17    0.25
   3 -11  -3    3.76    0.36
  -3  11   3    3.91    0.44
   2 -11  -3    0.05    0.14
  -2  11   3    0.55    0.17
  -2  11   3    0.39    0.21
   1 -11  -3    5.70    0.36
  -1  11   3    4.75    0.39
  -1  11   3    4.70    0.42
   0  11   3    7.69    0.49
   0  11   3    7.49    0.49
   1  11   3    5.74    0.43
   1  11   3    6.56    0.43
   2  11   3    4.39    0.42
   3  11   3    8.69    0.59
   4  11   3    1.38    0.29
   5  11   3    1.11    0.29
   6  11   3    0.40    0.23
   6 -12  -3    1.22    0.32
   5 -12  -3    0.40    0.21
   4 -12  -3    0.12    0.18
   3 -12  -3    1.33    0.27
   2 -12  -3    0.49    0.18
  -2  12   3    0.67    0.27
  -2  12   3    0.49    0.19
   1 -12  -3    1.20    0.22
  -1  12   3    1.45    0.26
  -1  12   3    1.12    0.28
   0  12   3    7.26    0.51
   1  12   3    0.35    0.17
   2  12   3    3.33    0.39
   3  12   3    7.18    0.56
   4  12   3    2.80    0.41
   5  12   3    1.57    0.35
   5 -13  -3    0.97    0.31
   4 -13  -3    0.75    0.25
   3 -13  -3    1.31    0.28
   2 -13  -3    2.83    0.33
  -2  13   3    2.89    0.42
  -2  13   3    3.34    0.41
  -1  13   3    0.51    0.21
   0  13   3    0.81    0.23
   1  13   3    0.10    0.15
   2  13   3    2.43    0.38
   3  13   3    2.76    0.41
   4  13   3    2.01    0.38
   4 -14  -3    0.25    0.24
   3 -14  -3    0.36    0.23
   2 -14  -3    0.38    0.24
  -1  14   3    0.61    0.24
   0  14   3    0.60    0.23
   1  14   3    0.74    0.26
   2  14   3    0.46    0.25
   3  14   3    0.37    0.23
  -1  15   3    0.30    0.26
   0  15   3    0.38    0.23
   1  15   3    0.27    0.23
   3  14  -4    1.69    0.40
  -3 -14   4    1.43    0.36
   2  14  -4    2.35    0.45
  -2 -14   4    2.93    0.42
  -1 -14   4    0.23    0.23
   0 -14   4    0.45    0.25
   1 -14   4    0.69    0.27
   2 -14   4    2.48    0.41
   4  13  -4    0.63    0.29
  -4 -13   4    1.08    0.31
   3  13  -4    0.97    0.31
  -3 -13   4    1.04    0.28
   2  13  -4    0.21    0.23
  -2 -13   4    0.33    0.22
   1  13  -4    0.60    0.25
  -1 -13   4    0.71    0.25
   0 -13   4    0.69    0.25
   1 -13   4    1.69    0.32
   2 -13   4    0.58    0.26
   3 -13   4    1.25    0.32
   5  12  -4    0.17    0.23
  -5 -12   4    0.12    0.23
   4  12  -4    1.59    0.35
  -4 -12   4    1.88    0.37
   3  12  -4    1.17    0.31
  -3 -12   4    0.92    0.27
   2  12  -4    0.89    0.28
  -2 -12   4    0.73    0.24
   1  12  -4    5.73    0.57
  -1 -12   4    5.85    0.46
   0 -12   4    1.71    0.30
   1 -12   4    1.44    0.31
   2 -12   4    4.91    0.48
   3 -12   4    0.81    0.25
   4 -12   4    1.84    0.36
   6  11  -4    0.61    0.27
  -6 -11   4    0.38    0.32
   5  11  -4    1.26    0.31
  -5 -11   4    0.68    0.26
   4  11  -4    0.49    0.25
  -4 -11   4    0.85    0.26
   3  11  -4    3.33    0.42
  -3 -11   4    3.55    0.40
   2  11  -4    6.51    0.52
  -2 -11   4    6.51    0.48
   1  11  -4    2.65    0.39
  -1 -11   4    2.71    0.33
   0 -11   4    5.92    0.45
   1 -11   4    0.55    0.20
   2 -11   4    4.25    0.42
   3 -11   4    2.50    0.36
   4 -11   4    4.50    0.47
   5 -11   4    0.36    0.24
   7  10  -4    3.04    0.45
   6  10  -4    0.37    0.23
  -6 -10   4    0.58    0.27
   5  10  -4    3.22    0.41
  -5 -10   4    3.35    0.43
   4  10  -4    5.75    0.49
  -4 -10   4    5.80    0.48
   3  10  -4    4.71    0.45
  -3 -10   4    4.43    0.43
   2  10  -4    7.39    0.54
  -2 -10   4    7.57    0.50
   1  10  -4    0.43    0.20
  -1 -10   4    0.93    0.21
   0 -10   4    0.75    0.19
   1 -10   4    0.76    0.21
   2 -10   4    4.67    0.40
   3 -10   4   16.51    0.82
   4 -10   4    0.20    0.20
   5 -10   4    1.88    0.35
   5 -10   4    1.85    0.30
   6 -10   4    0.31    0.24
   6 -10   4    0.01    0.21
   7   9  -4    0.03    0.19
  -7  -9   4    0.02    0.26
   6   9  -4    1.43    0.30
  -6  -9   4    1.67    0.34
   5   9  -4    0.52    0.21
  -5  -9   4    0.01    0.17
   4   9  -4   13.43    0.74
  -4  -9   4   13.23    0.75
   3   9  -4    6.91    0.50
  -3  -9   4    6.69    0.48
   2   9  -4    1.36    0.27
  -2  -9   4    2.20    0.28
   1   9  -4    7.40    0.53
  -1  -9   4    7.94    0.47
   0  -9   4    1.74    0.25
   1  -9   4   11.46    0.60
   2  -9   4   16.40    0.78
   3  -9   4    9.85    0.57
   3  -9   4    8.86    0.49
   4  -9   4    2.35    0.33
   4  -9   4    2.37    0.28
   5  -9   4    0.18    0.21
   5  -9   4   -0.10    0.16
   6  -9   4    1.82    0.36
   6  -9   4    1.60    0.33
   7   8  -4    1.24    0.28
  -7  -8   4    1.37    0.34
   6   8  -4    0.84    0.24
  -6  -8   4    1.15    0.29
   5   8  -4    2.11    0.31
  -5  -8   4    2.24    0.35
   4   8  -4    2.23    0.30
  -4  -8   4    2.81    0.35
   3   8  -4   46.81    1.74
  -3  -8   4   45.64    1.73
   2   8  -4   14.98    0.76
  -2  -8   4   15.21    0.73
   1   8  -4   23.29    1.03
  -1  -8   4   23.42    0.97
   0  -8   4    7.29    0.44
   1  -8   4    5.16    0.37
   1  -8   4    4.75    0.26
   2  -8   4    8.52    0.50
   3  -8   4   25.22    1.04
   3  -8   4   23.74    0.93
   4  -8   4    2.25    0.28
   4  -8   4    2.73    0.33
   5  -8   4   -0.06    0.15
   5  -8   4    0.17    0.17
   6  -8   4    5.58    0.52
   6  -8   4    5.55    0.47
   7  -8   4    1.29    0.36
   7  -8   4    1.13    0.31
  -7  -7   4    1.86    0.35
   6   7  -4    0.59    0.20
  -6  -7   4    0.72    0.24
   5   7  -4    0.15    0.15
  -5  -7   4    0.13    0.15
   4   7  -4    8.18    0.49
  -4  -7   4    8.07    0.54
   3   7  -4   14.12    0.71
  -3  -7   4   16.18    0.77
   2   7  -4    2.88    0.30
  -2  -7   4    3.24    0.31
   1   7  -4    4.84    0.37
  -1  -7   4    6.07    0.37
   0  -7   4    7.61    0.30
   0  -7   4    8.14    0.45
   1  -7   4   17.91    0.63
   1  -7   4   17.48    0.76
   2  -7   4    6.11    0.39
   2  -7   4    5.92    0.32
   3  -7   4    8.73    0.45
   3  -7   4    9.32    0.52
   4  -7   4   11.41    0.59
   4  -7   4   12.67    0.64
   5  -7   4    3.96    0.37
   5  -7   4    3.83    0.39
   6  -7   4    1.43    0.30
   6  -7   4    1.30    0.29
   7  -7   4    0.17    0.21
   7  -7   4    0.04    0.20
  -8  -6   4    2.09    0.41
  -7  -6   4    2.65    0.40
   6   6  -4    2.55    0.30
  -6  -6   4    2.62    0.37
   5   6  -4    1.34    0.22
  -5  -6   4    1.19    0.25
   4   6  -4   12.29    0.62
  -4  -6   4   13.29    0.69
   3   6  -4    0.82    0.17
  -3  -6   4    0.89    0.20
   2   6  -4   26.18    0.98
  -2  -6   4   21.35    0.93
   1   6  -4   17.71    0.78
  -1  -6   4   17.33    0.74
   0  -6   4   15.92    0.52
   0  -6   4   14.79    0.66
   1  -6   4    1.70    0.21
   1  -6   4    1.93    0.15
   2  -6   4   10.53    0.52
   2  -6   4    9.98    0.45
   3  -6   4    6.25    0.37
   3  -6   4    6.71    0.41
   4  -6   4   14.94    0.69
   4  -6   4   13.88    0.66
   5  -6   4    6.36    0.46
   5  -6   4    6.13    0.44
   6  -6   4   -0.11    0.16
   6  -6   4    0.19    0.17
   7  -6   4    0.60    0.23
   7  -6   4    0.45    0.22
  -8  -5   4    0.18    0.21
  -7  -5   4    1.74    0.35
   6   5  -4    0.86    0.19
  -6  -5   4    0.94    0.24
   5   5  -4    3.02    0.28
  -5  -5   4    2.97    0.35
   4   5  -4   22.18    0.88
  -4  -5   4   20.75    0.95
   3   5  -4  100.98    3.24
  -3  -5   4   97.49    3.27
   2   5  -4   11.94    0.56
  -2  -5   4   11.22    0.56
   1   5  -4   12.86    0.58
  -1  -5   4   12.18    0.56
  -1  -5   4   11.29    0.40
   0  -5   4   32.40    1.19
   0  -5   4   33.33    1.03
   1  -5   4   13.09    0.58
   2  -5   4   17.86    0.67
   2  -5   4   17.98    0.73
   3  -5   4   17.41    0.74
   3  -5   4   17.95    0.71
   4  -5   4   67.64    2.23
   4  -5   4   63.43    2.15
   5  -5   4   22.78    0.97
   5  -5   4   23.84    0.98
   6  -5   4    0.69    0.21
   6  -5   4    1.08    0.23
   7  -5   4    0.75    0.26
  -9  -4   4    1.12    0.36
  -8  -4   4    1.49    0.36
  -7  -4   4    4.98    0.50
   6   4  -4    3.90    0.31
  -6  -4   4    4.43    0.43
   5   4  -4   19.29    0.79
  -5  -4   4   18.98    0.90
   4   4  -4    8.38    0.42
  -4  -4   4    8.25    0.50
   3   4  -4    4.50    0.29
  -3  -4   4    4.49    0.34
   2   4  -4   30.30    1.09
  -2  -4   4   30.66    0.95
  -2  -4   4   28.22    1.12
  -1  -4   4   78.77    2.40
  -1  -4   4   83.00    2.63
   0  -4   4    4.01    0.27
   0  -4   4    4.04    0.19
   1  -4   4   10.28    0.47
   1  -4   4    9.80    0.40
   2  -4   4   16.34    0.67
   2  -4   4   16.65    0.63
   3  -4   4   14.93    0.60
   3  -4   4   13.06    0.60
   4  -4   4   48.98    1.77
   4  -4   4   54.81    1.76
   5  -4   4    1.43    0.23
   5  -4   4    1.76    0.23
   6  -4   4    3.11    0.32
   6  -4   4    2.82    0.34
   7  -4   4    2.25    0.34
   8  -4   4    2.16    0.37
  -9  -3   4    1.09    0.34
  -8  -3   4    3.50    0.47
  -7  -3   4    1.58    0.32
  -6  -3   4   23.16    1.08
   5   3  -4   23.75    0.88
  -5  -3   4   21.14    1.00
   4   3  -4   11.96    0.50
  -4  -3   4   10.80    0.60
   3   3  -4   19.32    0.75
  -3  -3   4   20.17    0.72
  -3  -3   4   20.31    0.85
   2   3  -4  108.13    3.40
  -2  -3   4  107.73    3.20
  -2  -3   4  104.79    3.43
  -1  -3   4   66.15    1.99
  -1  -3   4   65.86    2.16
   0  -3   4   10.25    0.46
   1  -3   4   95.99    3.03
   1  -3   4   96.09    2.88
   2  -3   4    5.36    0.30
   2  -3   4    5.17    0.28
   3  -3   4    1.64    0.18
   3  -3   4    1.77    0.19
   4  -3   4    2.68    0.26
   4  -3   4    2.50    0.24
   5  -3   4   17.28    0.77
   5  -3   4   18.46    0.77
   6  -3   4    2.27    0.30
   7  -3   4    2.24    0.33
   8  -3   4    1.49    0.31
   9   2  -4    0.36    0.23
  -8  -2   4    0.66    0.27
  -7  -2   4    8.83    0.63
  -6  -2   4    0.15    0.15
   5   2  -4   12.85    0.54
  -5  -2   4   12.43    0.68
   4   2  -4   22.18    0.81
  -4  -2   4   22.97    0.96
   3   2  -4    1.78    0.14
  -3  -2   4    0.98    0.13
  -3  -2   4    1.64    0.21
   2   2  -4   34.60    1.17
  -2  -2   4   35.74    1.26
  -2  -2   4   33.62    1.12
  -1  -2   4  101.38    3.22
   0  -2   4   57.03    1.83
   0  -2   4   55.06    1.70
   1  -2   4   36.84    1.23
   1  -2   4   36.26    1.16
   2  -2   4   92.29    2.77
   2  -2   4   88.94    2.84
   3  -2   4    2.96    0.22
   3  -2   4    3.01    0.22
   4  -2   4    1.95    0.23
   4  -2   4    2.03    0.20
   5  -2   4    5.35    0.38
   5  -2   4    5.33    0.35
   6  -2   4    0.44    0.17
   7  -2   4    1.01    0.26
   8  -2   4    1.59    0.32
   9   1  -4    0.59    0.26
  -8  -1   4    2.57    0.42
  -7  -1   4    5.06    0.51
  -6  -1   4    4.78    0.46
   5   1  -4    9.44    0.42
  -5  -1   4    9.76    0.59
   4   1  -4   15.52    0.57
  -4  -1   4   14.73    0.72
   3   1  -4   39.65    1.29
  -3  -1   4   40.53    1.45
  -3  -1   4   38.78    1.33
  -2  -1   4   91.64    2.98
  -2  -1   4   93.15    2.81
  -1  -1   4   37.41    1.30
  -1  -1   4   38.02    1.20
   0  -1   4  143.10    4.51
   0  -1   4  150.02    4.33
   1  -1   4   18.00    0.66
   1  -1   4   18.77    0.65
   2  -1   4   34.38    1.14
   2  -1   4   33.87    1.13
   3  -1   4    4.90    0.27
   3  -1   4    5.11    0.30
   4  -1   4    7.74    0.38
   4  -1   4    7.74    0.41
   5  -1   4    0.33    0.14
   6  -1   4    2.12    0.28
   7  -1   4    0.29    0.19
   8  -1   4    1.24    0.28
   9   0  -4    0.00    0.20
   8   0  -4    2.51    0.37
  -7   0   4    3.30    0.43
  -6   0   4   -0.17    0.12
  -5   0   4   23.63    1.05
   4   0  -4   23.37    0.79
  -4   0   4   22.90    0.99
  -4   0   4   24.27    0.93
   3   0  -4   19.93    0.66
  -3   0   4   19.16    0.84
  -3   0   4   20.64    0.78
  -2   0   4   12.10    0.50
  -2   0   4   11.96    0.55
  -1   0   4    7.37    0.37
  -1   0   4    7.17    0.32
   0   0   4    5.71    0.29
   0   0   4    6.11    0.27
   1   0   4   10.42    0.41
   1   0   4   10.25    0.41
   2   0   4   16.83    0.64
   2   0   4   18.26    0.62
   3   0   4   33.40    1.11
   3   0   4   34.30    1.16
   4   0   4    3.99    0.29
   4   0   4    3.80    0.24
   5   0   4    1.84    0.24
   6   0   4    5.93    0.42
   7   0   4    0.38    0.20
   8   0   4    0.22    0.20
   9  -1  -4    0.43    0.24
   8  -1  -4    1.89    0.34
   7  -1  -4    5.32    0.46
  -6   1   4    4.15    0.44
  -5   1   4    9.75    0.60
   4  -1  -4   16.26    0.55
  -4   1   4   16.57    0.78
  -4   1   4   17.04    0.74
  -3   1   4   40.11    1.36
  -3   1   4   38.03    1.43
  -2   1   4   92.66    2.84
  -2   1   4   91.57    2.97
  -1   1   4   37.49    1.30
  -1   1   4   38.16    1.23
   0   1   4  156.92    4.82
   0   1   4  156.58    4.64
   1   1   4   17.03    0.62
   1   1   4   17.90    0.62
   2   1   4   31.83    1.02
   2   1   4   31.41    1.06
   3   1   4    4.67    0.22
   3   1   4    5.03    0.29
   4   1   4    7.47    0.41
   5   1   4    0.20    0.14
   6   1   4    2.16    0.28
   7   1   4    0.09    0.16
   8   1   4    1.50    0.29
   9  -2  -4    0.31    0.22
   8  -2  -4    0.77    0.26
   7  -2  -4   10.07    0.65
   6  -2  -4    0.15    0.15
  -5   2   4   13.43    0.73
  -4   2   4   24.91    1.01
  -4   2   4   25.40    1.07
  -3   2   4    1.67    0.23
  -3   2   4    1.36    0.19
  -2   2   4   35.29    1.26
  -2   2   4   34.47    1.20
  -1   2   4  102.24    3.17
  -1   2   4  106.74    3.30
   0   2   4   56.71    1.78
   0   2   4   53.80    1.73
   1   2   4   35.42    1.16
   1   2   4   35.96    1.15
   2   2   4   86.91    2.66
   3   2   4    2.50    0.20
   4   2   4    2.31    0.23
   5   2   4    4.60    0.34
   6   2   4    0.47    0.18
   7   2   4    1.17    0.26
   8   2   4    1.55    0.32
   9  -3  -4    0.88    0.27
   8  -3  -4    3.21    0.42
   7  -3  -4    1.52    0.31
   6  -3  -4   25.02    1.12
   5  -3  -4   23.00    1.00
  -4   3   4   11.86    0.65
  -4   3   4   12.36    0.63
  -3   3   4   18.65    0.83
  -3   3   4   20.41    0.82
  -2   3   4  107.59    3.33
  -2   3   4  107.74    3.45
  -1   3   4   67.58    2.20
  -1   3   4   67.39    2.13
  -1   3   4   67.93    2.12
   0   3   4    8.94    0.40
   0   3   4    8.89    0.37
  -1  -3  -4   89.60    2.75
   1   3   4   90.22    2.74
   2   3   4    5.00    0.27
   3   3   4    1.33    0.16
   4   3   4    2.35    0.23
   5   3   4   16.98    0.73
   6   3   4    2.02    0.27
   7   3   4    1.87    0.28
   8   3   4    1.17    0.28
   9  -4  -4    0.90    0.28
   8  -4  -4    1.02    0.28
   7  -4  -4    5.27    0.49
   6  -4  -4    5.16    0.44
   5  -4  -4   18.92    0.89
   4  -4  -4    8.95    0.51
  -4   4   4    8.90    0.53
   3  -4  -4    4.43    0.32
  -3   4   4    4.41    0.34
   2  -4  -4   28.73    1.02
  -2   4   4   26.31    1.02
   1  -4  -4   80.20    2.59
  -1   4   4   84.16    2.56
  -1   4   4   80.67    2.57
   0  -4  -4    3.57    0.19
   0   4   4    3.29    0.23
  -1  -4  -4    8.82    0.32
   1   4   4   10.40    0.43
   2   4   4   14.77    0.58
   3   4   4    9.56    0.44
   4   4   4   53.97    1.77
   5   4   4    1.58    0.22
   6   4   4    2.35    0.27
   7   4   4    2.34    0.30
   8   4   4    1.93    0.31
   8  -5  -4    0.00    0.18
   7  -5  -4    1.24    0.30
   6  -5  -4    0.88    0.22
   5  -5  -4    2.53    0.31
   4  -5  -4   20.97    0.91
  -4   5   4   21.14    0.94
   3  -5  -4  100.69    3.16
  -3   5   4   92.13    3.09
   2  -5  -4   11.49    0.52
  -2   5   4   11.25    0.55
  -2   5   4   10.68    0.44
   1  -5  -4   11.55    0.49
  -1   5   4   11.48    0.53
  -1   5   4   11.56    0.46
   0  -5  -4   30.71    1.05
   0   5   4   32.14    1.10
   0   5   4   32.40    1.11
  -1  -5  -4   12.27    0.42
   1   5   4   12.94    0.53
   2   5   4   16.09    0.63
   3   5   4   18.81    0.73
   4   5   4   59.08    1.91
   5   5   4   22.05    0.88
   6   5   4    0.98    0.21
   7   5   4    0.70    0.23
   8  -6  -4    1.39    0.32
   7  -6  -4    2.13    0.36
   6  -6  -4    2.44    0.34
   5  -6  -4    1.29    0.24
   4  -6  -4   12.77    0.67
  -4   6   4   14.26    0.74
   3  -6  -4    0.97    0.19
  -3   6   4    1.02    0.22
   2  -6  -4   26.61    0.98
  -2   6   4   24.44    1.01
  -2   6   4   25.97    0.92
   1  -6  -4   16.07    0.66
  -1   6   4   18.88    0.68
  -1   6   4   16.98    0.72
   0  -6  -4   15.03    0.56
   0   6   4   15.08    0.61
   0   6   4   14.15    0.61
  -1  -6  -4    1.38    0.10
   1   6   4    1.78    0.20
   1   6   4    1.73    0.19
   2   6   4    9.29    0.49
   2   6   4    9.20    0.44
   3   6   4    5.05    0.32
   4   6   4   13.12    0.59
   5   6   4    4.96    0.34
   6   6   4   -0.14    0.14
   7   6   4    0.41    0.21
   8  -7  -4    0.30    0.21
   7  -7  -4    1.21    0.29
   6  -7  -4    0.71    0.23
   5  -7  -4    0.19    0.15
   4  -7  -4    7.52    0.48
  -4   7   4    8.39    0.57
   3  -7  -4   14.53    0.68
  -3   7   4   14.87    0.74
   2  -7  -4    3.12    0.25
  -2   7   4    3.41    0.24
  -2   7   4    3.46    0.33
   1  -7  -4    5.73    0.32
  -1   7   4    5.87    0.38
   0  -7  -4    7.00    0.32
   0   7   4    6.64    0.38
   0   7   4    6.26    0.36
   1   7   4   16.37    0.70
   1   7   4   15.28    0.65
   2   7   4    5.87    0.35
   2   7   4    5.61    0.38
   3   7   4    8.03    0.43
   3   7   4    7.68    0.48
   4   7   4   11.78    0.56
   4   7   4   11.85    0.66
   5   7   4    2.85    0.28
   6   7   4    1.34    0.24
   7   7   4    0.09    0.18
   8  -8  -4    0.16    0.20
   7  -8  -4    1.21    0.31
   6  -8  -4    0.73    0.22
   5  -8  -4    1.87    0.29
   4  -8  -4    2.07    0.28
  -4   8   4    1.76    0.34
   3  -8  -4   46.13    1.72
  -3   8   4   50.93    1.80
   2  -8  -4   13.36    0.63
  -2   8   4   13.37    0.69
  -2   8   4   15.11    0.64
   1  -8  -4   22.57    0.87
  -1   8   4   23.39    0.91
  -1   8   4   23.16    0.94
   0  -8  -4    7.14    0.34
   0   8   4    6.95    0.40
   0   8   4    6.84    0.42
   1   8   4    4.83    0.34
   1   8   4    4.48    0.33
   2   8   4    7.02    0.40
   2   8   4    6.30    0.42
   3   8   4   20.12    0.93
   3   8   4   20.59    0.82
   4   8   4    2.14    0.31
   4   8   4    2.06    0.25
   5   8   4    0.09    0.15
   5   8   4    0.04    0.15
   6   8   4    3.90    0.46
   6   8   4    4.15    0.37
   7   8   4    0.57    0.25
   7  -9  -4    0.36    0.22
   6  -9  -4    1.03    0.27
   5  -9  -4    0.16    0.16
   4  -9  -4   13.66    0.71
  -4   9   4   12.95    0.78
   3  -9  -4    7.27    0.46
  -3   9   4    6.54    0.52
   2  -9  -4    1.78    0.23
  -2   9   4    0.81    0.17
  -2   9   4    1.60    0.27
   1  -9  -4    7.63    0.40
  -1   9   4    7.26    0.47
  -1   9   4    6.82    0.42
   0  -9  -4    2.08    0.18
   0   9   4    1.65    0.22
   0   9   4    1.71    0.25
   1   9   4   11.17    0.59
   1   9   4   11.73    0.57
   2   9   4   13.04    0.70
   2   9   4   15.90    0.68
   3   9   4    8.47    0.54
   3   9   4    7.88    0.46
   4   9   4    1.77    0.25
   4   9   4    1.67    0.30
   5   9   4    0.17    0.16
   6   9   4    1.13    0.28
   7 -10  -4    2.44    0.42
   6 -10  -4    0.46    0.24
   5 -10  -4    2.97    0.38
   4 -10  -4    5.52    0.44
  -4  10   4    5.46    0.54
   3 -10  -4    4.92    0.38
  -3  10   4    3.84    0.44
   2 -10  -4    7.81    0.45
  -2  10   4    7.31    0.52
  -2  10   4    5.67    0.42
   1 -10  -4    0.86    0.18
  -1  10   4    0.94    0.19
  -1  10   4    1.07    0.25
   0  10   4    0.89    0.22
   0  10   4    0.91    0.19
   1  10   4    0.52    0.18
   1  10   4    0.50    0.16
   2  10   4    4.40    0.38
   2  10   4    4.75    0.37
   3  10   4   16.32    0.74
   3  10   4   16.16    0.84
   4  10   4    0.21    0.17
   5  10   4    1.35    0.30
   6  10   4   -0.07    0.15
   6 -11  -4    0.52    0.25
   5 -11  -4    0.68    0.24
   4 -11  -4    0.42    0.20
   3 -11  -4    3.26    0.35
  -3  11   4    4.27    0.46
   2 -11  -4    6.86    0.45
  -2  11   4    6.51    0.52
   1 -11  -4    2.57    0.28
  -1  11   4    2.42    0.30
  -1  11   4    2.57    0.33
   0  11   4    6.82    0.46
   0  11   4    6.51    0.48
   1  11   4    0.56    0.20
   1  11   4    0.96    0.22
   2  11   4    3.71    0.40
   2  11   4    3.91    0.36
   3  11   4    2.51    0.36
   4  11   4    4.11    0.46
   5  11   4    0.44    0.21
   5 -12  -4    0.26    0.23
   4 -12  -4    1.57    0.30
   3 -12  -4    1.44    0.28
  -3  12   4    1.59    0.36
   2 -12  -4    1.00    0.22
  -2  12   4    0.73    0.27
  -1  12   4    6.57    0.52
  -1  12   4    6.22    0.47
   0  12   4    1.83    0.29
   0  12   4    2.13    0.34
   1  12   4    1.37    0.26
   2  12   4    4.51    0.45
   3  12   4    0.38    0.21
   4  12   4    1.54    0.35
   4 -13  -4    0.57    0.26
   3 -13  -4    0.98    0.26
  -3  13   4    0.79    0.34
  -2  13   4    0.86    0.31
  -1  13   4    0.49    0.27
   0  13   4    0.66    0.21
   1  13   4    1.88    0.32
   2  13   4    0.96    0.27
   3  13   4    0.94    0.28
   4  13   4    0.02    0.20
   0  14   4    0.74    0.24
   1  14   4    0.96    0.27
   2  14   4    2.44    0.41
  -2 -14   5    0.15    0.25
  -1 -14   5    1.90    0.38
   0 -14   5    1.16    0.33
   1 -14   5    1.25    0.34
   4  13  -5    0.79    0.33
  -4 -13   5    0.99    0.34
   3  13  -5    0.49    0.28
  -3 -13   5    1.05    0.33
   2  13  -5    0.04    0.23
  -2 -13   5   -0.20    0.19
  -1 -13   5   -0.08    0.19
   0 -13   5    0.00    0.20
   1 -13   5    0.58    0.27
   2 -13   5    0.47    0.23
   3 -13   5    0.11    0.23
   5  12  -5    1.52    0.38
  -5 -12   5    1.73    0.41
   4  12  -5    3.58    0.50
  -4 -12   5    4.39    0.51
   3  12  -5    1.46    0.35
  -3 -12   5    1.18    0.30
   2  12  -5    0.97    0.30
  -2 -12   5    0.73    0.25
  -1 -12   5    0.65    0.24
   0 -12   5    2.16    0.35
   1 -12   5    0.77    0.24
   2 -12   5    2.64    0.40
   3 -12   5    0.07    0.20
   4 -12   5    0.50    0.26
   6  11  -5    2.53    0.43
  -6 -11   5    2.81    0.47
   5  11  -5    0.95    0.30
  -5 -11   5    1.48    0.36
   4  11  -5    5.78    0.55
  -4 -11   5    6.42    0.56
   3  11  -5    4.53    0.49
  -3 -11   5    4.08    0.46
   2  11  -5    0.38    0.22
  -2 -11   5    0.25    0.17
  -1 -11   5    1.97    0.32
   0 -11   5    0.47    0.21
   1 -11   5    2.66    0.36
   2 -11   5    1.80    0.33
   3 -11   5    1.63    0.33
   4 -11   5    0.24    0.23
   5 -11   5    1.50    0.34
   6  10  -5   -0.11    0.19
  -6 -10   5   -0.19    0.20
   5  10  -5    0.46    0.23
  -5 -10   5    0.84    0.27
   4  10  -5    2.96    0.40
  -4 -10   5    2.75    0.40
   3  10  -5    0.38    0.20
  -3 -10   5    1.00    0.26
   2  10  -5    0.78    0.24
  -2 -10   5    1.04    0.25
  -1 -10   5    6.69    0.48
   0 -10   5    9.46    0.59
   1 -10   5    0.76    0.23
   2 -10   5    3.16    0.38
   3 -10   5    1.71    0.31
   4 -10   5    1.33    0.30
   5 -10   5   -0.10    0.21
  -7  -9   5    0.89    0.35
   6   9  -5    0.85    0.27
  -6  -9   5    1.14    0.34
   5   9  -5    1.99    0.33
  -5  -9   5    1.38    0.33
   4   9  -5    0.00    0.15
  -4  -9   5   -0.10    0.15
   3   9  -5    4.74    0.42
  -3  -9   5    4.40    0.44
   2   9  -5    7.45    0.52
  -2  -9   5    6.71    0.48
  -1  -9   5    1.91    0.29
   0  -9   5    6.15    0.45
   1  -9   5    0.35    0.17
   2  -9   5    1.83    0.30
   3  -9   5    1.18    0.26
   4  -9   5    3.00    0.32
   4  -9   5    2.96    0.38
   5  -9   5    0.11    0.21
   5  -9   5    0.06    0.18
   6  -9   5    0.25    0.25
   6  -9   5    0.52    0.26
  -7  -8   5    1.23    0.35
   6   8  -5    0.60    0.22
  -6  -8   5    0.90    0.30
   5   8  -5    1.36    0.28
  -5  -8   5    1.43    0.31
   4   8  -5    3.60    0.38
  -4  -8   5    4.42    0.44
   3   8  -5   18.94    0.88
  -3  -8   5   16.95    0.87
   2   8  -5    2.23    0.31
  -2  -8   5    2.11    0.30
  -1  -8   5   11.68    0.63
   0  -8   5    4.19    0.35
   1  -8   5    2.11    0.28
   2  -8   5   31.64    1.26
   3  -8   5   18.71    0.87
   3  -8   5   19.06    0.78
   4  -8   5   11.04    0.58
   4  -8   5   10.70    0.63
   5  -8   5    1.30    0.27
   5  -8   5    1.18    0.28
   6  -8   5    0.33    0.23
   6  -8   5    0.17    0.23
  -8  -7   5    1.28    0.37
  -7  -7   5   -0.22    0.17
  -6  -7   5    2.57    0.40
   5   7  -5    4.48    0.38
  -5  -7   5    5.22    0.49
   4   7  -5   19.51    0.89
  -4  -7   5   19.50    0.95
   3   7  -5    6.32    0.44
  -3  -7   5    6.13    0.46
   2   7  -5    4.54    0.37
  -2  -7   5    4.50    0.36
  -1  -7   5    2.87    0.31
   0  -7   5    3.13    0.31
   1  -7   5   12.32    0.62
   1  -7   5   13.47    0.51
   2  -7   5   27.19    0.97
   2  -7   5   27.17    1.09
   3  -7   5    9.22    0.48
   3  -7   5    9.14    0.53
   4  -7   5    3.88    0.38
   4  -7   5    4.86    0.37
   5  -7   5    0.21    0.17
   5  -7   5    0.15    0.18
   6  -7   5    0.27    0.21
   6  -7   5    0.13    0.21
  -8  -6   5   -0.06    0.25
  -7  -6   5    3.26    0.46
  -6  -6   5    1.94    0.35
   5   6  -5    5.37    0.39
  -5  -6   5    4.90    0.47
   4   6  -5    4.58    0.35
  -4  -6   5    5.45    0.44
   3   6  -5   28.89    1.16
  -3  -6   5   30.86    1.24
   2   6  -5    5.81    0.40
  -2  -6   5    6.57    0.44
  -1  -6   5    4.48    0.34
   0  -6   5   18.48    0.63
   0  -6   5   18.89    0.80
   1  -6   5    9.42    0.42
   1  -6   5   12.49    0.57
   2  -6   5    9.09    0.50
   2  -6   5    8.88    0.42
   3  -6   5   36.28    1.38
   3  -6   5   37.97    1.30
   4  -6   5    9.09    0.50
   4  -6   5    9.13    0.53
   5  -6   5    0.67    0.22
   5  -6   5    0.68    0.20
   6  -6   5    1.59    0.30
   6  -6   5    1.96    0.32
   7  -6   5    0.11    0.21
  -8  -5   5    0.28    0.26
  -7  -5   5   -0.01    0.18
  -6  -5   5    2.18    0.36
   5   5  -5    2.32    0.25
  -5  -5   5    2.22    0.33
   4   5  -5   15.65    0.70
  -4  -5   5   15.88    0.81
   3   5  -5   17.82    0.76
  -3  -5   5   17.61    0.83
   2   5  -5   23.09    0.92
  -2  -5   5   22.74    0.75
  -2  -5   5   21.12    0.93
  -1  -5   5    8.34    0.47
  -1  -5   5    8.80    0.34
   0  -5   5   13.92    0.50
   0  -5   5   14.55    0.65
   1  -5   5   63.12    2.11
   1  -5   5   62.45    1.94
   2  -5   5   31.79    1.22
   2  -5   5   34.65    1.14
   3  -5   5    1.97    0.22
   3  -5   5    1.91    0.24
   4  -5   5    9.80    0.53
   4  -5   5    9.77    0.52
   5  -5   5    1.37    0.26
   5  -5   5    1.81    0.27
   6  -5   5    0.91    0.23
   7  -5   5    0.03    0.19
  -8  -4   5    2.90    0.46
  -7  -4   5    1.02    0.28
  -6  -4   5    2.05    0.34
   5   4  -5    9.73    0.48
  -5  -4   5    8.94    0.59
   4   4  -5    3.28    0.26
  -4  -4   5    2.44    0.31
   3   4  -5   11.65    0.54
  -3  -4   5   12.29    0.49
  -3  -4   5   11.17    0.62
  -2  -4   5   21.21    0.72
  -2  -4   5   20.54    0.88
  -1  -4   5   16.53    0.71
  -1  -4   5   16.58    0.57
   0  -4   5    6.75    0.29
   1  -4   5    2.55    0.18
   1  -4   5    2.67    0.23
   2  -4   5   13.27    0.54
   2  -4   5   12.64    0.58
   3  -4   5    8.04    0.42
   3  -4   5    8.01    0.43
   4  -4   5    8.55    0.47
   4  -4   5    8.84    0.48
   5  -4   5    5.00    0.38
   5  -4   5    5.44    0.40
   6  -4   5    1.30    0.26
   7  -4   5    0.22    0.19
  -8  -3   5    0.27    0.24
  -7  -3   5    0.14    0.18
  -6  -3   5    4.19    0.45
  -5  -3   5    0.37    0.17
   4   3  -5   10.25    0.47
  -4  -3   5   10.82    0.61
   3   3  -5   27.98    0.99
  -3  -3   5   25.08    1.08
  -3  -3   5   27.25    0.95
  -2  -3   5    3.72    0.22
  -2  -3   5    3.31    0.28
  -1  -3   5    2.40    0.16
  -1  -3   5    2.81    0.25
   0  -3   5   17.44    0.62
   0  -3   5   18.07    0.73
   1  -3   5    0.35    0.09
   1  -3   5    0.24    0.10
   2  -3   5   11.82    0.49
   2  -3   5   11.31    0.52
   3  -3   5    0.87    0.16
   3  -3   5    0.95    0.16
   4  -3   5   22.34    0.89
   4  -3   5   23.14    0.91
   5  -3   5    5.96    0.39
   5  -3   5    6.00    0.41
   6  -3   5    0.02    0.14
   7  -3   5    0.89    0.26
  -9  -2   5    0.98    0.34
  -8  -2   5    2.94    0.46
  -7  -2   5    1.66    0.33
  -6  -2   5    1.98    0.34
  -5  -2   5   22.30    1.03
   4   2  -5   30.17    1.02
  -4  -2   5   27.65    1.18
   3   2  -5    7.91    0.36
  -3  -2   5    7.65    0.46
  -2  -2   5    7.84    0.45
  -1  -2   5   78.82    2.42
  -1  -2   5   80.50    2.61
   0  -2   5    3.01    0.23
   0  -2   5    3.23    0.19
   1  -2   5   38.24    1.32
   1  -2   5   39.08    1.25
   2  -2   5    2.34    0.20
   2  -2   5    2.34    0.20
   3  -2   5   50.32    1.63
   3  -2   5   48.26    1.64
   4  -2   5   12.45    0.59
   4  -2   5   12.64    0.56
   5  -2   5    9.63    0.53
   6  -2   5    0.23    0.16
   7  -2   5    1.95    0.32
   9   1  -5    0.69    0.25
  -8  -1   5    6.39    0.63
  -7  -1   5    0.35    0.20
  -6  -1   5   10.37    0.67
  -5  -1   5   35.08    1.43
  -4  -1   5    1.53    0.21
  -4  -1   5    1.57    0.26
  -3  -1   5   21.62    0.93
  -3  -1   5   23.05    0.85
  -2  -1   5  129.38    3.76
  -2  -1   5  119.14    3.96
  -1  -1   5    4.04    0.23
  -1  -1   5    3.81    0.27
   0  -1   5   53.54    1.79
   0  -1   5   54.48    1.69
   1  -1   5   10.94    0.43
   1  -1   5    9.88    0.45
   2  -1   5   26.53    0.94
   2  -1   5   26.86    0.93
   3  -1   5   12.93    0.53
   3  -1   5   12.94    0.56
   4  -1   5    4.77    0.33
   5  -1   5    3.36    0.31
   6  -1   5    1.01    0.21
   7  -1   5    3.00    0.37
   8  -1   5    2.59    0.38
   9   0  -5    0.76    0.27
  -8   0   5    0.04    0.22
  -7   0   5   17.83    0.98
  -6   0   5   -0.09    0.15
  -5   0   5    0.76    0.22
  -4   0   5    2.12    0.29
  -4   0   5    1.77    0.23
  -3   0   5    5.32    0.33
  -3   0   5    4.51    0.35
  -2   0   5   89.75    2.96
  -2   0   5   91.29    2.80
  -1   0   5   13.55    0.53
  -1   0   5   13.21    0.59
   0   0   5   24.73    0.85
   0   0   5   23.99    0.89
   1   0   5   59.96    1.87
   1   0   5   59.17    1.92
   2   0   5   23.39    0.83
   2   0   5   22.14    0.80
   3   0   5   11.51    0.46
   3   0   5   11.49    0.51
   4   0   5    7.31    0.41
   5   0   5    0.16    0.15
   6   0   5   12.76    0.66
   7   0   5    0.14    0.19
   8   0   5    0.54    0.26
   9  -1  -5    0.20    0.22
   8  -1  -5    4.62    0.48
  -7   1   5    0.50    0.24
  -6   1   5   10.78    0.69
  -5   1   5   37.26    1.52
  -4   1   5    1.77    0.27
  -4   1   5    1.57    0.23
  -3   1   5   22.31    0.95
  -3   1   5   22.58    0.89
  -2   1   5  130.73    4.14
  -2   1   5  129.35    3.95
  -1   1   5    3.97    0.24
  -1   1   5    3.57    0.26
   0   1   5   55.18    1.81
   0   1   5   55.53    1.75
   1   1   5    9.82    0.40
   1   1   5    9.34    0.42
   2   1   5   25.39    0.89
   2   1   5   24.83    0.85
   3   1   5   12.54    0.55
   4   1   5    4.90    0.33
   5   1   5    3.56    0.32
   6   1   5    1.29    0.25
   7   1   5    2.30    0.33
   8   1   5    1.81    0.33
   9  -2  -5    0.65    0.25
   8  -2  -5    3.14    0.44
   7  -2  -5    1.39    0.30
  -6   2   5    2.44    0.38
  -5   2   5   22.44    1.08
  -5   2   5   24.36    1.04
  -4   2   5   32.97    1.31
  -4   2   5   30.60    1.22
  -3   2   5    8.36    0.46
  -3   2   5    7.79    0.47
  -2   2   5    8.52    0.43
  -2   2   5    8.42    0.46
  -1   2   5   78.21    2.47
  -1   2   5   73.43    2.37
   0   2   5    3.75    0.24
   0   2   5    3.71    0.24
   1   2   5   38.15    1.25
   1   2   5   36.68    1.22
   2   2   5    2.34    0.20
   2   2   5    2.50    0.15
   3   2   5   48.54    1.61
   4   2   5   12.45    0.57
   5   2   5    9.55    0.51
   6   2   5    0.21    0.17
   7   2   5    2.33    0.32
   8  -3  -5    0.48    0.24
   7  -3  -5    0.30    0.21
   6  -3  -5    3.93    0.41
  -5   3   5    1.05    0.27
  -5   3   5    1.15    0.25
  -4   3   5   11.14    0.61
  -4   3   5   11.78    0.66
  -3   3   5   28.17    1.13
  -3   3   5   27.42    1.08
  -2   3   5    4.06    0.31
  -2   3   5    3.82    0.28
  -1   3   5    2.41    0.22
  -1   3   5    2.36    0.22
   0   3   5   17.59    0.68
   0   3   5   16.87    0.65
   1   3   5    0.42    0.07
   1   3   5    0.35    0.10
   2   3   5    9.98    0.46
   3   3   5    0.74    0.15
   4   3   5   22.33    0.88
   5   3   5    4.30    0.34
   6   3   5    0.08    0.15
   7   3   5    0.67    0.22
   8  -4  -5    2.12    0.37
   7  -4  -5    1.27    0.31
   6  -4  -5    2.13    0.33
   5  -4  -5    9.27    0.57
  -5   4   5    9.56    0.61
   4  -4  -5    2.91    0.31
  -4   4   5    2.72    0.33
  -3   4   5   11.74    0.61
  -3   4   5   12.20    0.64
  -2   4   5   19.73    0.67
  -2   4   5   21.03    0.85
  -2   4   5   19.44    0.81
  -1   4   5   15.91    0.69
  -1   4   5   17.46    0.61
  -1   4   5   17.05    0.69
   0  -4  -5   10.85    0.44
   0   4   5   10.67    0.49
  -1  -4  -5    2.55    0.14
   1   4   5    2.52    0.22
   2   4   5   10.98    0.50
   3   4   5    7.38    0.40
   4   4   5    7.06    0.41
   5   4   5    4.88    0.37
   6   4   5    0.99    0.23
   7   4   5    0.23    0.20
   8  -5  -5    0.32    0.22
   7  -5  -5    0.04    0.17
   6  -5  -5    2.17    0.33
   5  -5  -5    2.81    0.34
  -5   5   5    2.73    0.37
   4  -5  -5   16.31    0.79
  -4   5   5   17.43    0.84
   3  -5  -5   15.61    0.74
  -3   5   5   18.16    0.79
   2  -5  -5   22.48    0.89
  -2   5   5   22.23    0.92
  -2   5   5   22.92    0.78
  -1   5   5    8.19    0.35
  -1   5   5    7.31    0.42
   0  -5  -5   14.65    0.54
   0   5   5   13.11    0.59
   1   5   5   58.48    1.90
   2   5   5   33.05    1.17
   3   5   5    1.42    0.21
   4   5   5    7.67    0.43
   5   5   5    1.03    0.21
   6   5   5    0.88    0.22
   7   5   5    0.04    0.18
   8  -6  -5    0.36    0.24
   7  -6  -5    4.11    0.48
   6  -6  -5    1.93    0.32
   5  -6  -5    6.26    0.47
  -5   6   5    5.89    0.49
   4  -6  -5    6.25    0.43
  -4   6   5    5.16    0.48
   3  -6  -5   29.75    1.15
  -3   6   5   29.19    1.19
   2  -6  -5    5.75    0.36
  -2   6   5    5.90    0.41
  -1   6   5    3.71    0.24
  -1   6   5    4.83    0.35
   0  -6  -5   17.75    0.64
   0   6   5   16.19    0.68
   0   6   5   17.37    0.72
   1   6   5   12.18    0.56
   1   6   5   11.70    0.56
   2   6   5    8.39    0.45
   3   6   5   34.58    1.24
   4   6   5    8.34    0.47
   5   6   5    0.84    0.20
   6   6   5    1.37    0.25
   7   6   5    0.10    0.18
   8  -7  -5    1.86    0.38
   7  -7  -5    0.01    0.18
   6  -7  -5    2.63    0.37
   5  -7  -5    5.23    0.44
  -5   7   5    4.95    0.52
   4  -7  -5   20.74    0.94
  -4   7   5   20.54    1.00
   3  -7  -5    5.21    0.38
  -3   7   5    6.29    0.47
   2  -7  -5    5.51    0.35
  -2   7   5    5.24    0.40
  -1   7   5    2.49    0.28
  -1   7   5    2.39    0.20
   0   7   5    3.23    0.25
   0   7   5    3.42    0.30
   1   7   5   11.63    0.56
   1   7   5   11.23    0.55
   2   7   5   23.76    1.00
   2   7   5   23.81    0.93
   3   7   5    8.34    0.53
   3   7   5    8.90    0.49
   4   7   5    4.29    0.35
   5   7   5    0.09    0.15
   6   7   5    0.27    0.19
   7  -8  -5    0.75    0.27
   6  -8  -5    0.42    0.21
   5  -8  -5    1.59    0.28
  -5   8   5    1.41    0.36
   4  -8  -5    3.53    0.36
  -4   8   5    4.48    0.47
   3  -8  -5   20.04    0.85
  -3   8   5   18.21    0.91
   2  -8  -5    1.91    0.23
  -2   8   5    2.05    0.30
  -1   8   5   11.22    0.54
  -1   8   5   12.09    0.62
   0   8   5    4.48    0.35
   0   8   5    4.43    0.31
   1   8   5    1.80    0.24
   1   8   5    1.99    0.24
   2   8   5   28.83    1.09
   2   8   5   28.31    1.16
   3   8   5   16.82    0.75
   3   8   5   17.70    0.85
   4   8   5    9.95    0.62
   4   8   5    8.86    0.52
   5   8   5    1.16    0.27
   5   8   5    1.11    0.24
   6   8   5    0.30    0.21
   6   8   5    0.66    0.23
   7  -9  -5    1.15    0.32
   6  -9  -5    1.00    0.27
   5  -9  -5    1.57    0.29
  -5   9   5    1.25    0.36
   4  -9  -5    0.09    0.15
  -4   9   5    0.11    0.22
   3  -9  -5    4.86    0.38
  -3   9   5    4.99    0.47
   2  -9  -5    7.57    0.44
  -2   9   5    6.68    0.50
  -1   9   5    2.17    0.29
  -1   9   5    0.26    0.10
   0   9   5    4.95    0.34
   0   9   5    4.51    0.38
   1   9   5    0.61    0.16
   1   9   5    0.46    0.19
   2   9   5    1.47    0.24
   2   9   5    1.19    0.24
   3   9   5    0.94    0.22
   3   9   5    1.37    0.25
   4   9   5    1.92    0.28
   4   9   5    2.32    0.33
   5   9   5    0.01    0.19
   5   9   5    0.07    0.16
   6   9   5    0.17    0.19
   6 -10  -5    0.18    0.24
   5 -10  -5    0.39    0.22
   4 -10  -5    3.16    0.36
  -4  10   5    2.78    0.44
   3 -10  -5    1.00    0.22
  -3  10   5    0.57    0.24
   2 -10  -5    0.91    0.20
  -2  10   5    0.98    0.26
  -1  10   5    6.98    0.50
   0  10   5    8.95    0.56
   0  10   5    9.15    0.52
   1  10   5    1.20    0.23
   1  10   5    1.34    0.25
   2  10   5    2.77    0.33
   2  10   5    2.71    0.32
   3  10   5    0.96    0.24
   3  10   5    1.06    0.24
   4  10   5    0.82    0.23
   4  10   5    0.95    0.26
   5  10   5    0.00    0.17
   6 -11  -5    2.55    0.41
   5 -11  -5    0.83    0.28
   4 -11  -5    5.65    0.47
  -4  11   5    5.61    0.59
   3 -11  -5    4.71    0.40
  -3  11   5    4.92    0.52
   2 -11  -5    0.30    0.18
  -2  11   5    0.37    0.21
  -1  11   5    1.77    0.32
   0  11   5    0.51    0.22
   0  11   5    0.82    0.21
   1  11   5    2.88    0.33
   1  11   5    2.22    0.32
   2  11   5    2.12    0.32
   2  11   5    2.02    0.31
   3  11   5    1.41    0.29
   4  11   5    0.11    0.17
   5  11   5    1.53    0.33
   5 -12  -5    1.70    0.35
   4 -12  -5    4.92    0.47
  -4  12   5    4.87    0.58
   3 -12  -5    1.09    0.26
  -3  12   5    1.34    0.34
  -2  12   5    1.27    0.33
  -1  12   5    0.23    0.21
   0  12   5    1.82    0.33
   0  12   5    1.61    0.28
   1  12   5    0.94    0.24
   1  12   5    0.80    0.26
   2  12   5    2.22    0.35
   3  12   5    0.30    0.20
   4  12   5    0.55    0.25
   4 -13  -5    0.85    0.29
  -3  13   5    0.47    0.30
  -2  13   5    0.01    0.25
  -1  13   5    0.26    0.26
   1  13   5    0.72    0.25
   2  13   5    0.75    0.25
   3  13   5    0.08    0.21
   1  14   5    0.86    0.29
   3  13  -6    2.12    0.42
  -3 -13   6    2.33    0.43
  -2 -13   6    0.72    0.29
  -1 -13   6    1.05    0.32
   0 -13   6    0.20    0.24
   1 -13   6    1.25    0.33
   2 -13   6    1.70    0.36
   4  12  -6    2.24    0.43
  -4 -12   6    3.07    0.48
   3  12  -6    3.43    0.50
  -3 -12   6    3.70    0.49
  -2 -12   6    0.54    0.25
  -1 -12   6    1.55    0.34
   0 -12   6    0.23    0.21
   1 -12   6    0.96    0.31
   2 -12   6    2.84    0.43
   3 -12   6    0.16    0.21
   5  11  -6    5.07    0.55
  -5 -11   6    5.54    0.61
   4  11  -6    2.75    0.43
  -4 -11   6    2.74    0.45
   3  11  -6    2.18    0.39
  -3 -11   6    1.76    0.35
  -2 -11   6    1.63    0.33
  -1 -11   6    1.26    0.27
   0 -11   6    0.96    0.27
   1 -11   6    0.04    0.20
   2 -11   6    4.50    0.48
   3 -11   6    0.69    0.29
   4 -11   6    1.11    0.31
  -6 -10   6    0.28    0.28
   5  10  -6    1.90    0.36
  -5 -10   6    2.25    0.42
   4  10  -6    0.20    0.21
  -4 -10   6    0.33    0.23
   3  10  -6   -0.03    0.17
  -3 -10   6    0.14    0.21
  -2 -10   6    0.37    0.20
  -1 -10   6    0.39    0.20
   0 -10   6    1.27    0.28
   1 -10   6    2.62    0.37
   2 -10   6    3.68    0.41
   3 -10   6    1.51    0.32
   4 -10   6    1.91    0.37
  -6  -9   6    0.77    0.32
   5   9  -6    4.78    0.47
  -5  -9   6    5.45    0.56
   4   9  -6   11.99    0.72
  -4  -9   6   12.56    0.77
   3   9  -6    0.14    0.17
  -3  -9   6    0.12    0.17
  -2  -9   6    3.66    0.40
  -1  -9   6    3.41    0.39
   0  -9   6    1.55    0.28
   1  -9   6    3.13    0.37
   2  -9   6    5.40    0.45
   3  -9   6    1.78    0.31
   4  -9   6    1.48    0.32
   5  -9   6    0.16    0.22
  -7  -8   6    1.64    0.41
  -6  -8   6    1.60    0.37
  -5  -8   6    3.42    0.46
   4   8  -6    2.83    0.37
  -4  -8   6    3.68    0.43
   3   8  -6    0.07    0.15
  -3  -8   6    0.30    0.18
  -2  -8   6    3.70    0.39
  -1  -8   6    4.12    0.40
   0  -8   6   17.81    0.85
   1  -8   6    1.23    0.26
   2  -8   6    3.67    0.38
   3  -8   6   13.70    0.63
   3  -8   6   13.27    0.73
   4  -8   6    0.50    0.19
   4  -8   6    0.09    0.18
   5  -8   6    1.01    0.28
   5  -8   6    0.99    0.25
   6  -8   6    0.14    0.23
  -7  -7   6    0.66    0.30
  -6  -7   6    0.34    0.23
  -5  -7   6    5.97    0.52
   4   7  -6    2.39    0.31
  -4  -7   6    2.06    0.35
   3   7  -6    6.72    0.48
  -3  -7   6    7.84    0.54
  -2  -7   6   17.52    0.87
  -1  -7   6    7.45    0.49
   0  -7   6    2.12    0.29
   1  -7   6    0.23    0.17
   2  -7   6    2.79    0.32
   2  -7   6    2.17    0.22
   3  -7   6    3.90    0.38
   3  -7   6    4.04    0.31
   4  -7   6    3.45    0.37
   4  -7   6    2.63    0.30
   5  -7   6    0.94    0.26
   5  -7   6    1.00    0.24
   6  -7   6    0.13    0.22
  -8  -6   6   -0.14    0.26
  -7  -6   6    0.75    0.29
  -6  -6   6    0.42    0.24
  -5  -6   6    1.24    0.28
   4   6  -6    3.64    0.34
  -4  -6   6    4.17    0.43
   3   6  -6    9.60    0.55
  -3  -6   6   10.06    0.61
  -2  -6   6    8.62    0.55
  -1  -6   6   25.27    1.06
   0  -6   6    0.21    0.09
   0  -6   6    0.22    0.14
   1  -6   6    0.45    0.16
   2  -6   6   15.23    0.74
   2  -6   6   17.10    0.66
   3  -6   6    0.86    0.18
   3  -6   6    0.82    0.21
   4  -6   6    8.53    0.53
   4  -6   6    8.29    0.48
   5  -6   6    0.41    0.20
   5  -6   6    0.17    0.17
   6  -6   6    1.89    0.34
  -8  -5   6    0.48    0.29
  -7  -5   6    0.61    0.27
  -6  -5   6    1.47    0.33
  -5  -5   6    4.66    0.48
   4   5  -6   11.67    0.58
  -4  -5   6   11.39    0.69
   3   5  -6   10.58    0.55
  -3  -5   6   10.29    0.62
  -2  -5   6    1.38    0.25
  -1  -5   6    5.64    0.27
  -1  -5   6    5.78    0.40
   0  -5   6   19.26    0.68
   0  -5   6   18.86    0.83
   1  -5   6   22.82    0.82
   1  -5   6   23.41    0.95
   2  -5   6   33.86    1.15
   2  -5   6   32.00    1.24
   3  -5   6    2.78    0.27
   3  -5   6    2.85    0.29
   4  -5   6    0.72    0.18
   4  -5   6    0.58    0.19
   5  -5   6    0.29    0.17
   6  -5   6    1.60    0.30
  -8  -4   6    0.96    0.33
  -7  -4   6    1.89    0.39
  -6  -4   6    7.47    0.59
  -5  -4   6   12.19    0.73
  -4  -4   6    4.43    0.42
  -3  -4   6   21.31    0.97
  -2  -4   6    2.27    0.28
  -2  -4   6    2.55    0.19
  -1  -4   6    2.33    0.27
  -1  -4   6    2.25    0.17
   0  -4   6    4.10    0.24
   0  -4   6    4.99    0.35
   1  -4   6   46.81    1.66
   1  -4   6   48.06    1.53
   2  -4   6    5.04    0.35
   2  -4   6    5.01    0.30
   3  -4   6    3.02    0.29
   3  -4   6    3.01    0.27
   4  -4   6    2.68    0.28
   4  -4   6    2.71    0.28
   5  -4   6    1.63    0.27
   6  -4   6    2.62    0.34
   7  -4   6    1.87    0.34
  -8  -3   6    2.67    0.47
  -7  -3   6    0.02    0.19
  -6  -3   6    0.98    0.28
  -5  -3   6    0.09    0.15
  -4  -3   6    0.29    0.17
  -4  -3   6    0.29    0.13
  -3  -3   6    3.16    0.35
  -3  -3   6    3.28    0.24
  -2  -3   6    4.84    0.27
  -2  -3   6    5.03    0.38
  -1  -3   6    5.79    0.39
   0  -3   6   26.51    0.90
   0  -3   6   25.91    1.01
   1  -3   6   27.61    1.04
   1  -3   6   26.73    0.93
   2  -3   6   15.09    0.61
   2  -3   6   14.82    0.66
   3  -3   6   13.10    0.61
   3  -3   6   13.92    0.61
   4  -3   6    2.74    0.28
   4  -3   6    2.26    0.25
   5  -3   6    7.45    0.48
   6  -3   6    0.14    0.17
   7  -3   6   -0.18    0.17
  -8  -2   6    0.28    0.27
  -7  -2   6    3.22    0.44
  -6  -2   6    5.24    0.52
  -5  -2   6    2.36    0.34
  -4  -2   6    9.97    0.59
  -4  -2   6    9.17    0.49
  -3  -2   6   39.26    1.42
  -3  -2   6   45.38    1.60
  -2  -2   6    5.76    0.31
  -2  -2   6    5.44    0.39
  -1  -2   6   16.24    0.71
  -1  -2   6   15.34    0.60
   0  -2   6   28.05    0.96
   0  -2   6   27.55    1.05
   1  -2   6   28.27    1.05
   1  -2   6   28.48    0.98
   2  -2   6    1.74    0.19
   2  -2   6    1.89    0.20
   3  -2   6    2.15    0.23
   3  -2   6    2.21    0.23
   4  -2   6    2.11    0.25
   5  -2   6    0.29    0.16
   6  -2   6    4.83    0.41
   7  -2   6    1.58    0.31
  -8  -1   6    0.68    0.31
  -7  -1   6    3.05    0.45
  -6  -1   6   10.49    0.69
  -5  -1   6    9.42    0.54
  -5  -1   6    8.55    0.59
  -4  -1   6    4.36    0.41
  -4  -1   6    4.55    0.34
  -3  -1   6    6.93    0.47
  -3  -1   6    7.38    0.40
  -2  -1   6    6.86    0.36
  -2  -1   6    7.07    0.43
  -1  -1   6    1.28    0.15
  -1  -1   6    1.38    0.20
   0  -1   6    0.65    0.15
   0  -1   6    0.72    0.13
   1  -1   6    1.30    0.16
   1  -1   6    1.49    0.16
   2  -1   6   17.79    0.69
   2  -1   6   16.75    0.68
   3  -1   6   20.19    0.80
   3  -1   6   20.54    0.79
   4  -1   6    7.47    0.43
   5  -1   6    0.13    0.14
   6  -1   6    0.43    0.18
   7  -1   6    2.73    0.37
  -8   0   6    0.28    0.25
  -7   0   6    1.14    0.31
  -6   0   6    4.62    0.49
  -5   0   6   12.42    0.65
  -5   0   6   11.57    0.71
  -4   0   6   14.68    0.76
  -4   0   6   14.36    0.68
  -3   0   6    0.10    0.10
  -3   0   6    0.08    0.12
  -2   0   6    0.28    0.12
  -2   0   6    0.18    0.10
  -1   0   6   45.95    1.53
  -1   0   6   47.56    1.64
   0   0   6   17.68    0.68
   0   0   6   17.80    0.73
   1   0   6    0.22    0.10
   1   0   6    0.19    0.09
   2   0   6    2.58    0.21
   2   0   6    2.50    0.20
   3   0   6   28.66    1.05
   4   0   6   11.09    0.54
   5   0   6    0.71    0.18
   6   0   6    0.08    0.17
   7   0   6    2.83    0.37
  -8   1   6    0.72    0.32
  -7   1   6    1.79    0.36
  -6   1   6   11.19    0.74
  -5   1   6    8.95    0.55
  -5   1   6    8.69    0.60
  -4   1   6    5.57    0.44
  -4   1   6    5.25    0.38
  -3   1   6    7.87    0.43
  -3   1   6    6.67    0.46
  -2   1   6    7.41    0.40
  -2   1   6    6.56    0.42
  -1   1   6    1.60    0.20
  -1   1   6    1.76    0.18
   0   1   6    0.56    0.13
   0   1   6    0.81    0.14
   1   1   6    1.83    0.18
   1   1   6    1.54    0.18
   2   1   6   15.93    0.65
   3   1   6   20.75    0.82
   4   1   6    7.18    0.42
   5   1   6    0.15    0.14
   6   1   6    0.23    0.18
   7   1   6    2.84    0.37
   8  -2  -6   -0.07    0.18
  -7   2   6    2.85    0.46
  -6   2   6    4.12    0.49
  -5   2   6    3.71    0.43
  -5   2   6    2.92    0.35
  -4   2   6    9.86    0.62
  -4   2   6   10.49    0.57
  -3   2   6   39.88    1.58
  -3   2   6   44.76    1.52
  -2   2   6    5.67    0.39
  -2   2   6    5.87    0.36
  -1   2   6   14.60    0.65
  -1   2   6   15.02    0.63
   0   2   6   27.96    1.01
   0   2   6   28.15    1.02
   1   2   6   26.32    0.96
   1   2   6   26.63    0.93
   2   2   6    1.58    0.19
   3   2   6    2.07    0.23
   4   2   6    2.13    0.25
   5   2   6    0.26    0.17
   6   2   6    4.13    0.39
   7   2   6    0.62    0.24
   8  -3  -6    2.22    0.39
   7  -3  -6    0.03    0.15
  -6   3   6    0.64    0.28
  -5   3   6    0.03    0.12
  -5   3   6    0.11    0.16
  -4   3   6    0.39    0.16
  -4   3   6    0.41    0.18
  -3   3   6    3.55    0.35
  -3   3   6    2.94    0.30
  -2   3   6    4.92    0.37
  -2   3   6    6.56    0.39
  -1   3   6    4.22    0.31
  -1   3   6    5.45    0.33
   0   3   6   25.54    0.96
   0   3   6   25.98    0.94
   1   3   6   26.72    0.98
   2   3   6   12.67    0.57
   3   3   6   13.60    0.61
   4   3   6    1.61    0.23
   5   3   6    6.52    0.44
   6   3   6    0.41    0.20
   7   3   6   -0.27    0.18
   8  -4  -6    1.01    0.29
   7  -4  -6    2.00    0.34
   6  -4  -6    7.30    0.55
   5  -4  -6   13.28    0.74
  -5   4   6   14.38    0.78
  -4   4   6    6.13    0.48
  -4   4   6    5.25    0.43
  -3   4   6   20.09    0.93
  -3   4   6   22.11    0.93
  -2   4   6    2.14    0.25
  -2   4   6    2.40    0.26
  -1   4   6    2.27    0.24
  -1   4   6    2.50    0.24
  -1   4   6    2.15    0.16
   0   4   6    4.97    0.33
   0   4   6    4.44    0.28
   1   4   6   45.98    1.56
   2   4   6    4.98    0.34
   3   4   6    2.98    0.28
   4   4   6    3.04    0.29
   5   4   6    1.17    0.23
   6   4   6    2.12    0.31
   7   4   6    0.92    0.26
   8  -5  -6    0.72    0.27
   7  -5  -6    0.87    0.25
   6  -5  -6    1.59    0.31
   5  -5  -6    5.07    0.44
  -5   5   6    4.43    0.47
   4  -5  -6   13.23    0.69
  -4   5   6   11.77    0.68
   3  -5  -6   10.71    0.58
  -3   5   6   10.30    0.60
   2  -5  -6    1.44    0.20
  -2   5   6    1.15    0.22
   1  -5  -6    3.75    0.28
  -1   5   6    5.52    0.37
  -1   5   6    6.06    0.29
   0  -5  -6   18.87    0.69
   0   5   6   19.25    0.78
   0   5   6   16.85    0.72
   1   5   6   22.82    0.90
   2   5   6   30.71    1.14
   3   5   6    2.33    0.26
   4   5   6    0.58    0.18
   5   5   6    0.41    0.18
   6   5   6    1.41    0.26
   8  -6  -6    0.18    0.21
   7  -6  -6    0.54    0.23
   6  -6  -6    0.18    0.16
   5  -6  -6    1.70    0.29
  -5   6   6    1.30    0.29
   4  -6  -6    2.94    0.34
  -4   6   6    3.52    0.40
   3  -6  -6   10.50    0.57
  -3   6   6   10.09    0.62
   2  -6  -6    7.48    0.44
  -2   6   6    8.34    0.51
   1  -6  -6   25.47    0.95
  -1   6   6   25.10    1.02
   0   6   6    0.11    0.07
   0   6   6    0.28    0.14
   1   6   6    0.41    0.13
   1   6   6    0.19    0.14
   2   6   6   14.11    0.65
   3   6   6    0.51    0.18
   4   6   6    6.63    0.43
   5   6   6    0.39    0.20
   6   6   6    1.41    0.28
   7  -7  -6    0.66    0.27
   6  -7  -6    0.16    0.19
   5  -7  -6    4.50    0.44
  -5   7   6    5.44    0.53
   4  -7  -6    1.69    0.28
  -4   7   6    1.66    0.34
   3  -7  -6    6.92    0.46
  -3   7   6    7.31    0.53
   2  -7  -6   14.63    0.68
  -2   7   6   15.62    0.77
   1  -7  -6    7.51    0.40
  -1   7   6    8.39    0.50
   0   7   6    2.30    0.28
   1   7   6    0.46    0.14
   1   7   6    0.31    0.16
   2   7   6    2.45    0.28
   2   7   6    2.09    0.27
   3   7   6    3.70    0.34
   4   7   6    3.35    0.34
   5   7   6    0.55    0.20
   6   7   6    0.12    0.20
   7  -8  -6    1.39    0.34
   6  -8  -6    1.81    0.34
   5  -8  -6    2.37    0.35
  -5   8   6    3.26    0.48
   4  -8  -6    3.26    0.36
  -4   8   6    2.64    0.41
   3  -8  -6    0.21    0.15
  -3   8   6    0.40    0.22
   2  -8  -6    4.34    0.33
  -2   8   6    3.98    0.40
  -1   8   6    4.61    0.41
   0   8   6   17.38    0.78
   0   8   6   16.19    0.73
   1   8   6    1.21    0.20
   1   8   6    1.16    0.24
   2   8   6    4.00    0.34
   2   8   6    4.23    0.37
   3   8   6   10.51    0.59
   3   8   6   10.65    0.63
   4   8   6    0.14    0.17
   4   8   6    0.24    0.18
   5   8   6    0.95    0.25
   5   8   6    0.54    0.23
   6   8   6    0.13    0.22
   6   8   6    0.28    0.21
   6  -9  -6    0.52    0.25
   5  -9  -6    5.04    0.47
  -5   9   6    5.52    0.61
   4  -9  -6   12.72    0.70
  -4   9   6   12.95    0.82
   3  -9  -6    0.20    0.15
  -3   9   6   -0.07    0.18
   2  -9  -6    3.66    0.32
  -2   9   6    3.70    0.41
  -1   9   6    2.82    0.35
   0   9   6    1.31    0.21
   0   9   6    1.28    0.26
   1   9   6    2.74    0.29
   1   9   6    3.22    0.35
   2   9   6    4.08    0.38
   2   9   6    3.94    0.35
   3   9   6    1.60    0.28
   3   9   6    1.22    0.26
   4   9   6    0.96    0.25
   4   9   6    1.10    0.27
   5   9   6   -0.02    0.20
   5   9   6   -0.11    0.16
   6 -10  -6    0.68    0.29
   5 -10  -6    2.06    0.36
  -5  10   6    2.18    0.44
   4 -10  -6   -0.11    0.17
  -4  10   6    0.21    0.25
   3 -10  -6    0.16    0.16
  -3  10   6    0.32    0.23
  -2  10   6    0.09    0.18
  -1  10   6    0.27    0.20
   0  10   6    1.28    0.27
   1  10   6    1.82    0.27
   1  10   6    2.09    0.31
   2  10   6    3.38    0.37
   2  10   6    3.12    0.36
   3  10   6    1.53    0.29
   3  10   6    1.59    0.29
   4  10   6    1.79    0.32
   4  10   6    2.16    0.35
   5  10   6    0.14    0.19
   5 -11  -6    5.31    0.53
  -5  11   6    5.89    0.67
   4 -11  -6    2.44    0.36
  -4  11   6    2.69    0.46
  -3  11   6    1.86    0.40
  -2  11   6    1.27    0.33
  -1  11   6    1.17    0.29
   0  11   6    0.80    0.26
   1  11   6    0.11    0.15
   1  11   6    0.13    0.20
   2  11   6    4.63    0.44
   2  11   6    3.85    0.42
   3  11   6    0.80    0.26
   3  11   6    0.46    0.22
   4  11   6    1.59    0.32
   4 -12  -6    2.05    0.35
  -4  12   6    1.78    0.44
  -3  12   6    3.70    0.51
  -2  12   6    0.87    0.32
  -1  12   6    1.21    0.33
   0  12   6    0.09    0.22
   1  12   6    0.65    0.28
   2  12   6    2.15    0.35
   2  12   6    2.40    0.37
   3  12   6    0.20    0.22
  -3  13   6    1.84    0.45
  -2  13   6    0.78    0.34
  -1  13   6    0.73    0.32
   0  13   6    0.27    0.28
   2  13   6    1.36    0.33
  -3 -12   7    1.20    0.36
  -2 -12   7    0.92    0.31
  -1 -12   7    0.45    0.26
   0 -12   7    0.40    0.24
   1 -12   7    2.64    0.43
   2 -12   7    0.17    0.26
   4  11  -7   -0.02    0.23
  -4 -11   7    0.37    0.26
  -3 -11   7    1.14    0.32
  -2 -11   7    0.93    0.29
  -1 -11   7    4.23    0.50
   0 -11   7    0.54    0.26
   1 -11   7    1.37    0.33
   2 -11   7    6.40    0.60
   3 -11   7    1.33    0.33
  -5 -10   7    0.87    0.35
   4  10  -7    3.56    0.46
  -4 -10   7    4.10    0.52
  -3 -10   7    4.12    0.51
  -2 -10   7    0.79    0.28
  -1 -10   7    0.37    0.22
   0 -10   7    2.74    0.41
   1 -10   7   -0.03    0.18
   2 -10   7    0.20    0.22
   3 -10   7    2.96    0.42
   4 -10   7    1.63    0.35
  -6  -9   7    0.72    0.32
  -5  -9   7    4.02    0.54
  -4  -9   7    3.87    0.50
  -3  -9   7    3.09    0.44
  -2  -9   7    4.41    0.49
  -1  -9   7    1.05    0.28
   0  -9   7   -0.11    0.17
   1  -9   7    2.67    0.37
   2  -9   7    0.08    0.20
   3  -9   7    0.37    0.23
   4  -9   7    0.81    0.30
  -6  -8   7    2.76    0.49
  -5  -8   7    3.41    0.48
  -4  -8   7    1.02    0.29
  -3  -8   7    1.10    0.29
  -2  -8   7    0.62    0.23
  -1  -8   7    1.42    0.29
   0  -8   7    2.43    0.35
   1  -8   7    7.27    0.52
   2  -8   7    4.47    0.44
   3  -8   7    0.17    0.19
   4  -8   7    0.61    0.25
   5  -8   7    0.32    0.24
   5  -8   7    0.54    0.28
  -7  -7   7    1.80    0.43
  -6  -7   7    1.25    0.36
  -5  -7   7    3.05    0.45
  -4  -7   7    7.49    0.59
  -3  -7   7    1.16    0.29
  -2  -7   7    1.83    0.32
  -1  -7   7    0.17    0.16
   0  -7   7    9.43    0.59
   1  -7   7    3.26    0.36
   2  -7   7    0.55    0.21
   3  -7   7    2.64    0.28
   3  -7   7    2.25    0.33
   4  -7   7    0.46    0.22
   4  -7   7    0.86    0.21
   5  -7   7    0.56    0.23
  -7  -6   7    0.08    0.26
  -6  -6   7    3.62    0.50
  -5  -6   7    3.74    0.48
  -4  -6   7    2.05    0.36
  -3  -6   7    4.24    0.45
  -2  -6   7    2.05    0.32
  -1  -6   7    1.83    0.29
   0  -6   7    4.25    0.37
   1  -6   7    2.43    0.21
   1  -6   7    3.35    0.34
   2  -6   7    1.84    0.29
   2  -6   7    2.02    0.22
   3  -6   7    4.97    0.41
   3  -6   7    5.44    0.36
   4  -6   7    1.09    0.25
   4  -6   7    1.04    0.22
   5  -6   7    0.60    0.22
   6  -6   7    0.82    0.28
  -7  -5   7    1.28    0.38
  -6  -5   7    2.24    0.41
  -5  -5   7    6.33    0.58
  -4  -5   7    1.71    0.33
  -3  -5   7    7.09    0.52
  -2  -5   7    5.13    0.43
  -1  -5   7   18.90    0.89
   0  -5   7    0.82    0.12
   0  -5   7    1.64    0.25
   1  -5   7    3.52    0.34
   1  -5   7    3.22    0.24
   2  -5   7    5.06    0.32
   2  -5   7    4.52    0.37
   3  -5   7    0.95    0.18
   3  -5   7    0.97    0.23
   4  -5   7    1.27    0.25
   4  -5   7    0.95    0.21
   5  -5   7    0.47    0.20
   6  -5   7    1.62    0.32
  -8  -4   7    0.04    0.27
  -7  -4   7    0.65    0.28
  -6  -4   7    2.80    0.43
  -5  -4   7    1.25    0.30
  -4  -4   7    5.46    0.47
  -3  -4   7   23.96    1.09
  -2  -4   7    6.06    0.33
  -2  -4   7    6.70    0.48
  -1  -4   7    5.11    0.29
  -1  -4   7    5.64    0.42
   0  -4   7    4.95    0.29
   0  -4   7    5.34    0.38
   1  -4   7    1.24    0.16
   1  -4   7    1.30    0.22
   2  -4   7    0.85    0.16
   2  -4   7    0.68    0.18
   3  -4   7    0.86    0.18
   3  -4   7    0.75    0.20
   4  -4   7    5.57    0.39
   5  -4   7    0.42    0.20
   6  -4   7    1.33    0.29
  -8  -3   7    1.12    0.35
  -7  -3   7    0.09    0.22
  -6  -3   7    3.68    0.48
  -5  -3   7    4.02    0.47
  -4  -3   7    3.92    0.43
  -3  -3   7    7.30    0.52
  -3  -3   7    7.04    0.39
  -2  -3   7   22.60    1.00
  -1  -3   7   10.46    0.58
  -1  -3   7   10.24    0.46
   0  -3   7    1.92    0.26
   0  -3   7    1.96    0.19
   1  -3   7   36.01    1.14
   1  -3   7   29.02    1.21
   2  -3   7    8.86    0.50
   2  -3   7   10.19    0.47
   3  -3   7   10.24    0.52
   3  -3   7   11.41    0.56
   4  -3   7    1.80    0.25
   5  -3   7    0.47    0.19
   6  -3   7    0.01    0.18
  -8  -2   7    0.53    0.29
  -7  -2   7    2.80    0.46
  -6  -2   7    8.76    0.66
  -5  -2   7    4.66    0.38
  -5  -2   7    4.65    0.49
  -4  -2   7    1.76    0.23
  -4  -2   7    1.42    0.29
  -3  -2   7    0.27    0.15
  -3  -2   7    0.16    0.10
  -2  -2   7    4.08    0.28
  -2  -2   7    5.07    0.39
  -1  -2   7    2.27    0.21
  -1  -2   7    1.96    0.26
   0  -2   7   18.14    0.70
   0  -2   7   17.47    0.78
   1  -2   7   18.69    0.71
   1  -2   7   17.21    0.75
   2  -2   7   26.49    0.97
   2  -2   7   26.19    1.02
   3  -2   7    4.90    0.34
   4  -2   7    0.38    0.15
   5  -2   7    0.09    0.14
   6  -2   7    2.47    0.35
  -8  -1   7    1.11    0.36
  -7  -1   7    0.51    0.27
  -6  -1   7    4.22    0.51
  -5  -1   7    5.20    0.41
  -5  -1   7    5.52    0.52
  -4  -1   7    5.45    0.47
  -4  -1   7    6.13    0.40
  -3  -1   7    1.15    0.24
  -3  -1   7    1.03    0.18
  -2  -1   7    3.72    0.27
  -2  -1   7    4.13    0.35
  -1  -1   7   23.93    0.89
  -1  -1   7   24.04    0.99
   0  -1   7    9.47    0.46
   0  -1   7   10.99    0.54
   1  -1   7   16.30    0.71
   1  -1   7   16.83    0.67
   2  -1   7    2.21    0.22
   2  -1   7    2.50    0.23
   3  -1   7    4.81    0.34
   4  -1   7    1.92    0.25
   5  -1   7    2.42    0.30
   6  -1   7    0.79    0.22
  -8   0   7    0.08    0.25
  -7   0   7   -0.01    0.20
  -6   0   7    2.66    0.43
  -5   0   7    0.07    0.18
  -5   0   7    0.18    0.14
  -4   0   7    0.19    0.17
  -4   0   7    0.21    0.12
  -3   0   7    3.69    0.37
  -3   0   7    3.33    0.28
  -2   0   7    0.02    0.09
  -2   0   7   -0.02    0.11
  -1   0   7   13.77    0.60
  -1   0   7   14.48    0.67
   0   0   7   22.84    0.85
   0   0   7   21.53    0.89
   1   0   7   31.83    1.17
   1   0   7   32.67    1.14
   2   0   7   13.27    0.59
   3   0   7    2.88    0.27
   4   0   7   24.10    0.97
   5   0   7    0.12    0.14
   6   0   7    0.30    0.18
  -8   1   7    0.97    0.36
  -7   1   7    1.42    0.38
  -6   1   7    3.98    0.51
  -5   1   7    4.72    0.43
  -5   1   7    5.24    0.51
  -4   1   7    6.37    0.43
  -4   1   7    5.60    0.47
  -3   1   7    1.08    0.24
  -3   1   7    1.03    0.19
  -2   1   7    4.20    0.36
  -2   1   7    3.96    0.30
  -1   1   7   22.87    0.95
  -1   1   7   23.64    0.89
   0   1   7   11.14    0.54
   0   1   7   11.33    0.52
   1   1   7   15.28    0.65
   1   1   7   15.23    0.64
   2   1   7    2.39    0.24
   3   1   7    5.55    0.36
   4   1   7    1.84    0.25
   5   1   7    2.03    0.28
   6   1   7    0.61    0.24
   8  -2  -7    0.68    0.28
  -7   2   7    3.32    0.53
  -6   2   7    9.58    0.71
  -6   2   7    9.75    0.65
  -5   2   7    4.58    0.44
  -5   2   7    4.43    0.48
  -4   2   7    1.91    0.32
  -4   2   7    1.81    0.28
  -3   2   7    0.25    0.14
  -3   2   7    0.28    0.17
  -2   2   7    4.03    0.35
  -2   2   7    4.67    0.33
  -1   2   7    2.84    0.27
  -1   2   7    2.82    0.28
   0   2   7   16.79    0.72
   0   2   7   17.86    0.73
   1   2   7   19.60    0.80
   2   2   7   23.65    0.92
   3   2   7    5.02    0.35
   4   2   7    0.88    0.21
   5   2   7   -0.03    0.15
   6   2   7    2.44    0.34
   8  -3  -7    1.02    0.29
   7  -3  -7    0.18    0.19
  -6   3   7    3.18    0.43
  -6   3   7    3.89    0.52
  -5   3   7    4.45    0.49
  -5   3   7    5.28    0.48
  -4   3   7    4.22    0.40
  -4   3   7    4.43    0.45
  -3   3   7    7.65    0.52
  -3   3   7    7.05    0.46
  -2   3   7   20.06    0.89
  -2   3   7   20.53    0.87
  -1   3   7   10.78    0.54
  -1   3   7   10.00    0.53
   0   3   7    1.72    0.20
   0   3   7    1.66    0.22
   1   3   7   36.27    1.30
   2   3   7   10.10    0.52
   3   3   7   10.73    0.56
   4   3   7    1.68    0.26
   5   3   7    0.08    0.16
   6   3   7    0.12    0.20
   8  -4  -7    0.24    0.25
   7  -4  -7    0.72    0.26
   6  -4  -7    2.76    0.39
  -6   4   7    2.75    0.43
  -5   4   7    1.19    0.27
  -5   4   7    1.35    0.33
  -4   4   7    5.43    0.50
  -4   4   7    5.74    0.45
  -3   4   7   24.76    1.05
  -3   4   7   24.42    1.08
  -2   4   7    5.71    0.40
  -2   4   7    6.06    0.41
  -1   4   7    4.52    0.34
  -1   4   7    4.45    0.33
   0   4   7    5.38    0.36
   1   4   7    0.58    0.18
   2   4   7    0.77    0.19
   3   4   7    0.74    0.19
   4   4   7    3.93    0.36
   5   4   7    0.42    0.20
   6   4   7    1.16    0.27
   7  -5  -7    1.41    0.32
   6  -5  -7    2.40    0.38
  -6   5   7    2.39    0.41
   5  -5  -7    6.68    0.52
  -5   5   7    6.39    0.54
   4  -5  -7    2.24    0.31
  -4   5   7    1.62    0.31
   3  -5  -7    7.27    0.47
  -3   5   7    7.06    0.49
   2  -5  -7    4.63    0.35
  -2   5   7    4.28    0.36
   1  -5  -7   17.01    0.71
  -1   5   7   16.27    0.75
   0   5   7    1.59    0.19
   0   5   7    1.49    0.24
   1   5   7    3.47    0.32
   2   5   7    4.72    0.36
   3   5   7    0.87    0.21
   4   5   7    0.81    0.22
   5   5   7    0.78    0.24
   6   5   7    1.45    0.29
   7  -6  -7    0.14    0.21
   6  -6  -7    3.54    0.44
  -6   6   7    3.43    0.50
   5  -6  -7    4.04    0.43
  -5   6   7    3.44    0.46
   4  -6  -7    1.98    0.30
  -4   6   7    2.16    0.35
   3  -6  -7    4.38    0.37
  -3   6   7    4.58    0.43
   2  -6  -7    2.09    0.25
  -2   6   7    1.21    0.26
  -1   6   7    1.48    0.25
   0   6   7    2.73    0.30
   1   6   7    3.14    0.27
   1   6   7    3.12    0.32
   2   6   7    1.75    0.26
   3   6   7    4.78    0.39
   4   6   7    0.88    0.23
   5   6   7    0.39    0.22
   6   6   7    0.83    0.26
   7  -7  -7    0.96    0.30
   6  -7  -7    1.18    0.29
  -6   7   7    0.95    0.33
   5  -7  -7    2.19    0.34
  -5   7   7    2.41    0.41
   4  -7  -7    7.66    0.53
  -4   7   7    7.85    0.58
   3  -7  -7    1.28    0.24
  -3   7   7    1.31    0.31
   2  -7  -7    2.22    0.26
  -2   7   7    1.99    0.32
  -1   7   7    0.01    0.14
   0   7   7    9.23    0.56
   1   7   7    3.69    0.36
   1   7   7    3.28    0.29
   2   7   7    0.47    0.20
   2   7   7    0.62    0.18
   3   7   7    2.16    0.30
   4   7   7    0.78    0.24
   5   7   7    0.19    0.20
   6  -8  -7    1.98    0.37
  -6   8   7    2.88    0.50
   5  -8  -7    3.73    0.43
  -5   8   7    3.53    0.52
   4  -8  -7    1.28    0.27
  -4   8   7    1.32    0.34
   3  -8  -7    1.32    0.25
  -3   8   7    1.74    0.34
  -2   8   7    0.67    0.24
  -1   8   7    1.09    0.26
   0   8   7    1.86    0.29
   1   8   7    6.26    0.42
   1   8   7    6.05    0.45
   2   8   7    3.92    0.37
   2   8   7    3.64    0.37
   3   8   7    0.10    0.18
   3   8   7    0.19    0.15
   4   8   7    0.60    0.22
   4   8   7    0.48    0.21
   5   8   7    0.20    0.23
   5   8   7    0.42    0.22
   6  -9  -7    0.91    0.30
   5  -9  -7    4.71    0.47
  -5   9   7    6.44    0.66
   4  -9  -7    3.31    0.38
  -4   9   7    3.74    0.51
   3  -9  -7    3.11    0.34
  -3   9   7    2.90    0.42
  -2   9   7    4.12    0.45
  -1   9   7    1.50    0.30
   0   9   7    0.09    0.18
   1   9   7    2.12    0.33
   2   9   7    0.12    0.18
   2   9   7    0.11    0.15
   3   9   7    0.25    0.17
   3   9   7    0.25    0.21
   4   9   7    0.75    0.25
   4   9   7    0.48    0.24
   5 -10  -7    1.11    0.31
  -5  10   7    1.45    0.42
   4 -10  -7    3.77    0.42
  -4  10   7    3.81    0.53
  -3  10   7    3.99    0.49
  -2  10   7    0.79    0.29
  -1  10   7    0.22    0.23
   0  10   7    2.72    0.38
   1  10   7    0.14    0.20
   2  10   7    0.33    0.23
   2  10   7    0.15    0.17
   3  10   7    2.43    0.36
   3  10   7    1.62    0.31
   4  10   7    1.28    0.32
   4  10   7    1.01    0.28
  -4  11   7    0.67    0.36
  -3  11   7    1.10    0.35
  -2  11   7    1.12    0.33
  -1  11   7    4.38    0.48
   0  11   7    0.64    0.26
   1  11   7    1.69    0.34
   2  11   7    5.59    0.51
   3  11   7    0.74    0.25
   3  11   7    1.06    0.31
  -3  12   7    0.98    0.38
  -2  12   7    0.61    0.30
  -1  12   7    0.79    0.30
   0  12   7    0.53    0.29
   1  12   7    2.48    0.41
   2  12   7    0.50    0.29
  -3 -11   8    1.71    0.40
  -2 -11   8    2.77    0.46
  -1 -11   8    1.16    0.32
   0 -11   8   -0.04    0.22
   1 -11   8    2.60    0.44
  -4 -10   8   -0.11    0.23
  -3 -10   8    1.45    0.38
  -2 -10   8    0.24    0.26
  -1 -10   8    1.58    0.34
   0 -10   8    0.34    0.25
   1 -10   8    2.79    0.44
   2 -10   8    1.32    0.33
  -5  -9   8    0.00    0.26
  -4  -9   8    1.40    0.38
  -3  -9   8    0.70    0.30
  -2  -9   8    1.90    0.39
  -1  -9   8    1.90    0.35
   0  -9   8    2.11    0.37
   1  -9   8    0.54    0.25
   2  -9   8    2.35    0.39
   3  -9   8    0.89    0.29
  -6  -8   8    1.02    0.37
  -5  -8   8    0.00    0.25
  -4  -8   8    1.54    0.37
  -3  -8   8    1.36    0.34
  -2  -8   8    5.04    0.54
  -1  -8   8    1.35    0.30
   0  -8   8    1.43    0.30
   1  -8   8    1.43    0.31
   2  -8   8    0.13    0.20
   3  -8   8    1.80    0.34
   4  -8   8    0.56    0.27
  -6  -7   8    0.74    0.33
  -5  -7   8    4.38    0.55
  -4  -7   8    5.30    0.57
  -3  -7   8    5.08    0.53
  -2  -7   8    2.97    0.42
  -1  -7   8    6.56    0.53
   0  -7   8    2.45    0.36
   1  -7   8    0.18    0.20
   2  -7   8    0.37    0.22
   3  -7   8    1.20    0.29
   4  -7   8    0.65    0.23
  -7  -6   8    1.96    0.47
  -6  -6   8    3.20    0.51
  -5  -6   8    3.09    0.48
  -4  -6   8    1.76    0.39
  -3  -6   8    5.36    0.53
  -2  -6   8    3.59    0.43
  -1  -6   8    0.43    0.20
   0  -6   8    0.93    0.24
   1  -6   8    8.18    0.55
   2  -6   8    3.94    0.41
   2  -6   8    3.58    0.29
   3  -6   8   -0.05    0.13
   3  -6   8    0.14    0.18
   4  -6   8    2.27    0.30
   5  -6   8    0.59    0.24
  -7  -5   8    0.80    0.36
  -6  -5   8    0.27    0.26
  -5  -5   8    1.42    0.35
  -4  -5   8   -0.17    0.19
  -3  -5   8    2.10    0.36
  -2  -5   8    2.30    0.35
  -1  -5   8    2.80    0.37
   0  -5   8    9.11    0.57
   1  -5   8    1.17    0.18
   1  -5   8    1.05    0.24
   2  -5   8    0.22    0.18
   2  -5   8    0.25    0.13
   3  -5   8    0.49    0.21
   3  -5   8    0.66    0.18
   4  -5   8   -0.09    0.16
   5  -5   8    2.48    0.33
  -7  -4   8    2.10    0.45
  -6  -4   8    2.95    0.49
  -5  -4   8    3.11    0.46
  -4  -4   8   -0.03    0.16
  -3  -4   8    0.27    0.19
  -2  -4   8    1.58    0.30
  -1  -4   8    3.81    0.40
   0  -4   8    1.60    0.27
   0  -4   8    1.25    0.17
   1  -4   8    2.25    0.29
   1  -4   8    2.22    0.22
   2  -4   8    6.68    0.47
   2  -4   8    6.72    0.39
   3  -4   8    1.54    0.22
   4  -4   8    1.35    0.24
   5  -4   8    0.95    0.26
  -7  -3   8   -0.12    0.23
  -6  -3   8    4.24    0.54
  -5  -3   8    1.52    0.35
  -4  -3   8    2.49    0.39
  -3  -3   8    1.61    0.30
  -2  -3   8    2.01    0.21
  -2  -3   8    2.34    0.33
  -1  -3   8   13.24    0.70
  -1  -3   8   13.21    0.58
   0  -3   8    2.40    0.23
   0  -3   8    2.39    0.31
   1  -3   8    2.27    0.29
   1  -3   8    2.67    0.25
   2  -3   8    6.03    0.42
   2  -3   8    5.80    0.36
   3  -3   8    4.31    0.33
   4  -3   8    0.52    0.18
   5  -3   8    0.55    0.20
  -7  -2   8    0.36    0.29
  -6  -2   8    1.46    0.37
  -5  -2   8    0.52    0.25
  -4  -2   8    3.04    0.41
  -4  -2   8    3.11    0.30
  -3  -2   8    5.05    0.47
  -3  -2   8    4.66    0.33
  -2  -2   8    4.98    0.42
  -2  -2   8    4.42    0.30
  -1  -2   8    1.19    0.25
  -1  -2   8    1.09    0.17
   0  -2   8   27.33    1.13
   0  -2   8   28.16    1.02
   1  -2   8    3.28    0.27
   1  -2   8    3.22    0.32
   2  -2   8    5.51    0.35
   3  -2   8    0.06    0.12
   4  -2   8    1.38    0.24
   5  -2   8    1.20    0.26
   6  -2   8    0.60    0.24
  -7  -1   8    5.05    0.61
  -6  -1   8    0.46    0.25
  -5  -1   8    2.83    0.42
  -5  -1   8    2.95    0.34
  -4  -1   8    5.18    0.38
  -4  -1   8    5.33    0.50
  -3  -1   8    8.29    0.56
  -3  -1   8    7.77    0.46
  -2  -1   8    3.45    0.28
  -2  -1   8    3.69    0.38
  -1  -1   8    8.59    0.53
  -1  -1   8    8.63    0.45
   0  -1   8    1.22    0.19
   0  -1   8    1.00    0.22
   1  -1   8    1.45    0.22
   1  -1   8    1.30    0.20
   2  -1   8    3.63    0.29
   3  -1   8    1.97    0.24
   4  -1   8    0.79    0.20
   5  -1   8    0.84    0.22
   6  -1   8    0.93    0.25
  -7   0   8   -0.04    0.28
  -6   0   8    0.91    0.25
  -6   0   8    0.40    0.27
  -5   0   8    0.02    0.15
  -5   0   8    0.07    0.18
  -4   0   8    6.58    0.44
  -4   0   8    6.37    0.51
  -3   0   8   10.70    0.65
  -3   0   8   10.67    0.56
  -2   0   8    4.58    0.40
  -2   0   8    4.15    0.32
  -1   0   8    2.04    0.28
  -1   0   8    2.27    0.24
   0   0   8   41.95    1.55
   0   0   8   43.11    1.48
   1   0   8   11.61    0.57
   2   0   8   25.06    0.98
   3   0   8    3.30    0.31
   4   0   8    0.39    0.15
   5   0   8    0.08    0.16
   6   0   8    1.64    0.31
  -7   1   8    5.85    0.66
  -6   1   8    0.52    0.28
  -6   1   8    0.66    0.24
  -5   1   8    2.97    0.43
  -5   1   8    2.95    0.36
  -4   1   8    5.25    0.41
  -4   1   8    6.26    0.51
  -3   1   8    7.54    0.47
  -3   1   8    7.14    0.52
  -2   1   8    3.06    0.30
  -2   1   8    3.25    0.35
  -1   1   8    8.61    0.51
  -1   1   8    8.55    0.47
   0   1   8    1.20    0.21
   0   1   8    1.31    0.22
   1   1   8    1.26    0.20
   2   1   8    3.92    0.32
   3   1   8    1.93    0.26
   4   1   8    0.51    0.18
   5   1   8    0.45    0.19
   6   1   8    1.13    0.27
  -7   2   8    0.52    0.32
  -6   2   8    1.42    0.32
  -6   2   8    1.21    0.36
  -5   2   8    0.25    0.16
  -5   2   8    0.16    0.22
  -4   2   8    3.35    0.42
  -4   2   8    3.03    0.35
  -3   2   8    4.06    0.42
  -3   2   8    5.02    0.39
  -2   2   8    4.84    0.41
  -2   2   8    5.08    0.37
  -1   2   8    0.70    0.18
  -1   2   8    1.03    0.20
   0   2   8   26.53    1.03
   1   2   8    3.05    0.29
   2   2   8    4.82    0.36
   3   2   8    0.09    0.13
   4   2   8    1.40    0.24
   5   2   8    0.68    0.23
   6   2   8    0.76    0.26
   7  -3  -8    0.21    0.21
  -6   3   8    4.44    0.51
  -6   3   8    4.58    0.57
  -5   3   8    1.65    0.35
  -5   3   8    1.47    0.30
  -4   3   8    2.49    0.33
  -4   3   8    2.81    0.40
  -3   3   8    1.32    0.28
  -3   3   8    1.93    0.28
  -2   3   8    2.25    0.28
  -2   3   8    1.65    0.26
  -1   3   8   13.92    0.66
  -1   3   8   13.46    0.66
   0   3   8    1.63    0.23
   1   3   8    2.26    0.26
   2   3   8    5.07    0.38
   3   3   8    4.19    0.35
   4   3   8    0.32    0.19
   5   3   8    0.28    0.20
   7  -4  -8    2.02    0.38
   6  -4  -8    2.44    0.39
  -6   4   8    3.73    0.49
  -5   4   8    3.38    0.47
  -5   4   8    3.43    0.44
  -4   4   8    0.05    0.16
  -4   4   8   -0.07    0.17
  -3   4   8    0.23    0.15
  -3   4   8    0.39    0.20
  -2   4   8    1.06    0.22
  -2   4   8    1.14    0.24
  -1   4   8    3.05    0.32
   0   4   8    1.12    0.21
   1   4   8    2.50    0.29
   2   4   8    7.26    0.47
   3   4   8    1.38    0.27
   4   4   8    1.11    0.26
   5   4   8    0.62    0.25
   7  -5  -8    0.66    0.27
   6  -5  -8    0.28    0.22
  -6   5   8    0.59    0.30
   5  -5  -8    2.43    0.36
  -5   5   8    1.99    0.37
   4  -5  -8    0.03    0.15
  -4   5   8    0.09    0.16
   3  -5  -8    1.76    0.28
  -3   5   8    1.36    0.28
   2  -5  -8    2.91    0.30
  -2   5   8    1.88    0.29
  -1   5   8    2.76    0.31
   0   5   8    9.50    0.54
   1   5   8    0.69    0.21
   2   5   8    0.37    0.18
   3   5   8    0.71    0.22
   4   5   8    0.24    0.19
   5   5   8    2.66    0.36
   7  -6  -8    2.17    0.41
   6  -6  -8    2.61    0.40
  -6   6   8    2.70    0.47
   5  -6  -8    2.86    0.39
  -5   6   8    3.07    0.46
   4  -6  -8    1.98    0.32
  -4   6   8    1.81    0.34
   3  -6  -8    6.50    0.47
  -3   6   8    4.78    0.47
  -2   6   8    3.44    0.38
  -1   6   8    0.28    0.18
   0   6   8    0.81    0.22
   1   6   8    7.93    0.52
   2   6   8    2.86    0.34
   3   6   8    0.29    0.20
   4   6   8    1.92    0.32
   5   6   8    0.92    0.29
   6  -7  -8    0.78    0.29
  -6   7   8    0.90    0.34
   5  -7  -8    3.51    0.43
  -5   7   8    3.91    0.53
   4  -7  -8    5.23    0.46
  -4   7   8    5.53    0.54
   3  -7  -8    4.85    0.42
  -3   7   8    4.32    0.47
  -2   7   8    2.66    0.39
  -1   7   8    6.77    0.51
   0   7   8    3.06    0.37
   1   7   8    0.18    0.18
   2   7   8    0.26    0.19
   2   7   8    0.48    0.18
   3   7   8    0.73    0.24
   4   7   8    0.56    0.25
   6  -8  -8    0.89    0.30
  -6   8   8    1.34    0.36
   5  -8  -8    0.02    0.22
  -5   8   8    0.27    0.26
   4  -8  -8    1.72    0.32
  -4   8   8    1.88    0.42
  -3   8   8    1.14    0.34
  -2   8   8    4.22    0.46
  -1   8   8    1.29    0.30
   0   8   8    1.48    0.31
   1   8   8    1.37    0.29
   2   8   8    0.22    0.20
   3   8   8    1.56    0.30
   3   8   8    1.94    0.33
   4   8   8    0.14    0.21
   4   8   8    0.47    0.23
   5  -9  -8    0.17    0.24
  -5   9   8    0.16    0.31
  -4   9   8    1.21    0.37
  -3   9   8    0.74    0.31
  -2   9   8    1.85    0.37
  -1   9   8    1.46    0.33
   0   9   8    1.88    0.35
   1   9   8    0.53    0.26
   2   9   8    1.98    0.34
   3   9   8    0.59    0.26
   3   9   8    0.49    0.24
  -4  10   8   -0.16    0.28
  -3  10   8    1.03    0.35
  -2  10   8    0.14    0.26
  -1  10   8    1.83    0.38
   0  10   8    0.50    0.27
   1  10   8    3.47    0.43
   2  10   8    1.58    0.35
  -3  11   8    1.01    0.37
  -2  11   8    1.97    0.43
  -1  11   8    1.25    0.36
   0  11   8   -0.15    0.23
   1  11   8    2.25    0.39
  -3 -10   9    0.16    0.28
  -2 -10   9    2.10    0.43
  -1 -10   9    1.71    0.39
   0 -10   9    1.43    0.36
   1 -10   9    1.38    0.37
  -4  -9   9    1.73    0.42
  -3  -9   9    2.80    0.47
  -2  -9   9    1.43    0.37
  -1  -9   9    0.34    0.27
   0  -9   9    0.63    0.27
   1  -9   9    3.81    0.50
   2  -9   9    0.64    0.31
  -5  -8   9   -0.19    0.26
  -4  -8   9    0.10    0.26
  -3  -8   9    0.39    0.28
  -2  -8   9    1.47    0.36
  -1  -8   9    0.56    0.27
   0  -8   9    1.53    0.32
   1  -8   9    1.20    0.31
   2  -8   9    0.30    0.25
   3  -8   9   -0.04    0.24
  -5  -7   9    0.11    0.24
  -4  -7   9    1.87    0.43
  -3  -7   9    2.72    0.45
  -2  -7   9    0.62    0.28
  -1  -7   9    1.82    0.38
   0  -7   9    1.76    0.36
   1  -7   9    0.94    0.30
   2  -7   9    1.25    0.32
  -6  -6   9    0.18    0.28
  -5  -6   9    0.57    0.31
  -4  -6   9    0.25    0.25
  -3  -6   9    0.54    0.27
  -2  -6   9    2.88    0.43
  -1  -6   9    4.18    0.48
   0  -6   9    1.25    0.30
   1  -6   9    1.65    0.32
   2  -6   9    1.85    0.34
   4  -6   9    0.31    0.23
  -6  -5   9    0.65    0.32
  -5  -5   9    0.82    0.31
  -4  -5   9    2.06    0.41
  -3  -5   9    6.08    0.59
  -2  -5   9    1.38    0.32
  -1  -5   9    3.54    0.44
   0  -5   9    3.68    0.43
   1  -5   9    1.50    0.30
   2  -5   9    2.25    0.26
   2  -5   9    2.67    0.36
   3  -5   9    0.76    0.20
   4  -5   9    0.32    0.19
  -6  -4   9    1.61    0.42
  -5  -4   9    4.36    0.55
  -4  -4   9    3.21    0.46
  -3  -4   9    5.31    0.54
  -2  -4   9    2.12    0.36
  -1  -4   9    4.21    0.44
   0  -4   9    1.96    0.23
   0  -4   9    1.88    0.32
   1  -4   9    9.10    0.49
   1  -4   9    9.69    0.61
   2  -4   9    1.17    0.21
   3  -4   9    0.70    0.19
   4  -4   9    0.29    0.18
  -7  -3   9    1.13    0.39
  -6  -3   9    0.40    0.29
  -5  -3   9    0.67    0.29
  -4  -3   9    4.01    0.49
  -3  -3   9    3.34    0.43
  -2  -3   9    1.84    0.34
  -1  -3   9    9.12    0.48
  -1  -3   9    9.65    0.62
   0  -3   9   10.72    0.65
   0  -3   9   11.10    0.54
   1  -3   9    3.81    0.31
   1  -3   9    3.27    0.37
   2  -3   9    0.47    0.16
   3  -3   9    1.09    0.22
   4  -3   9    2.56    0.32
   5  -3   9    0.50    0.23
  -7  -2   9    1.01    0.39
  -6  -2   9    1.87    0.43
  -5  -2   9    0.89    0.31
  -4  -2   9    1.69    0.36
  -3  -2   9    2.80    0.29
  -3  -2   9    3.08    0.41
  -2  -2   9    2.73    0.27
  -2  -2   9    2.96    0.38
  -1  -2   9    1.87    0.23
  -1  -2   9    1.78    0.31
   0  -2   9    0.82    0.21
   0  -2   9    0.67    0.17
   1  -2   9    0.66    0.18
   2  -2   9    1.95    0.25
   3  -2   9    1.40    0.24
   4  -2   9    0.51    0.18
   5  -2   9   -0.11    0.17
  -7  -1   9    2.48    0.49
  -6  -1   9    2.18    0.44
  -5  -1   9    2.43    0.42
  -4  -1   9    0.50    0.25
  -4  -1   9    0.69    0.19
  -3  -1   9    0.06    0.17
  -3  -1   9    0.46    0.16
  -2  -1   9    0.31    0.13
  -2  -1   9    0.31    0.19
  -1  -1   9    5.01    0.42
  -1  -1   9    4.90    0.35
   0  -1   9    4.81    0.40
   0  -1   9    4.64    0.34
   1  -1   9    4.00    0.32
   2  -1   9    0.51    0.16
   3  -1   9    1.65    0.26
   4  -1   9    0.35    0.17
   5  -1   9    0.41    0.20
  -7   0   9   -0.08    0.26
  -6   0   9   -0.11    0.22
  -5   0   9    2.20    0.40
  -5   0   9    2.63    0.34
  -4   0   9    0.76    0.20
  -4   0   9    0.33    0.22
  -3   0   9   -0.13    0.11
  -3   0   9    0.03    0.18
  -2   0   9    3.03    0.37
  -2   0   9    2.53    0.28
  -1   0   9    2.54    0.32
  -1   0   9    2.32    0.26
   0   0   9    0.83    0.19
   1   0   9    6.43    0.42
   2   0   9   -0.01    0.12
   3   0   9    0.62    0.19
   4   0   9   -0.02    0.15
   5   0   9    1.54    0.29
  -7   1   9    2.21    0.48
  -6   1   9    1.95    0.36
  -6   1   9    2.14    0.44
  -5   1   9    2.56    0.36
  -5   1   9    2.24    0.41
  -4   1   9    0.36    0.23
  -4   1   9    0.32    0.17
  -3   1   9    0.46    0.21
  -3   1   9    0.54    0.18
  -2   1   9    0.27    0.19
  -2   1   9    0.27    0.13
  -1   1   9    5.22    0.38
  -1   1   9    5.27    0.43
   0   1   9    5.03    0.37
   1   1   9    4.24    0.35
   2   1   9    0.60    0.18
   3   1   9    1.79    0.27
   4   1   9    0.16    0.17
   5   1   9   -0.15    0.18
  -7   2   9    1.00    0.37
  -6   2   9    1.39    0.37
  -6   2   9    1.82    0.37
  -5   2   9    0.91    0.28
  -5   2   9    0.79    0.31
  -4   2   9    1.74    0.29
  -4   2   9    2.08    0.37
  -3   2   9    3.22    0.35
  -3   2   9    2.62    0.37
  -2   2   9    2.83    0.32
  -2   2   9    2.72    0.35
  -1   2   9    1.72    0.26
   0   2   9    0.73    0.19
   1   2   9    0.88    0.21
   2   2   9    2.27    0.30
   3   2   9    1.97    0.29
   4   2   9    0.68    0.21
   5   2   9    0.33    0.19
   7  -3  -9    1.25    0.35
  -6   3   9    0.37    0.30
  -6   3   9    0.38    0.25
  -5   3   9    0.54    0.24
  -5   3   9    0.57    0.29
  -4   3   9    4.57    0.45
  -4   3   9    4.13    0.48
  -3   3   9    3.27    0.37
  -3   3   9    2.33    0.36
  -2   3   9    2.48    0.32
  -2   3   9    2.50    0.33
  -1   3   9    8.86    0.54
   0   3   9   12.06    0.64
   1   3   9    3.17    0.33
   2   3   9    0.44    0.19
   3   3   9    1.22    0.26
   4   3   9    2.13    0.32
   5   3   9    0.17    0.21
   6  -4  -9    1.82    0.36
  -6   4   9    1.94    0.42
  -5   4   9    3.92    0.51
  -5   4   9    2.85    0.44
  -4   4   9    2.87    0.42
  -4   4   9    3.13    0.40
  -3   4   9    4.50    0.46
  -3   4   9    5.28    0.44
  -2   4   9    1.90    0.30
  -1   4   9    4.27    0.40
   0   4   9    1.68    0.27
   1   4   9    7.96    0.51
   2   4   9    0.72    0.20
   3   4   9    0.80    0.25
   4   4   9    0.06    0.21
   6  -5  -9    0.71    0.29
  -6   5   9    0.78    0.32
   5  -5  -9    0.46    0.22
  -5   5   9    0.72    0.28
   4  -5  -9    1.50    0.30
  -4   5   9    2.13    0.36
   3  -5  -9    6.75    0.50
  -3   5   9    6.95    0.53
  -2   5   9    1.90    0.33
  -1   5   9    2.95    0.35
   0   5   9    3.04    0.35
   1   5   9    1.42    0.27
   2   5   9    2.45    0.34
   3   5   9    0.80    0.26
   4   5   9    0.63    0.25
   6  -6  -9   -0.01    0.23
  -6   6   9    0.47    0.32
   5  -6  -9    0.44    0.25
  -5   6   9    0.61    0.28
   4  -6  -9    0.26    0.21
  -4   6   9    0.36    0.24
  -3   6   9    0.75    0.26
  -2   6   9    2.05    0.33
  -1   6   9    3.38    0.39
   0   6   9    1.26    0.30
   1   6   9    1.25    0.29
   2   6   9    1.31    0.29
   3   6   9    0.10    0.20
   4   6   9    0.73    0.26
   5  -7  -9    0.25    0.22
  -5   7   9    0.51    0.29
   4  -7  -9    1.79    0.33
  -4   7   9    1.38    0.34
  -3   7   9    2.41    0.39
  -2   7   9    0.34    0.19
  -1   7   9    1.93    0.36
   0   7   9    1.71    0.34
   1   7   9    1.28    0.30
   2   7   9    0.67    0.26
   3   7   9   -0.04    0.19
   5  -8  -9    0.21    0.24
  -5   8   9    0.32    0.25
  -4   8   9    0.56    0.27
  -3   8   9    0.69    0.31
  -2   8   9    1.00    0.33
  -1   8   9    1.06    0.32
   0   8   9    1.50    0.32
   1   8   9    0.79    0.28
   2   8   9    0.88    0.29
   3   8   9    0.02    0.23
  -4   9   9    1.36    0.41
  -3   9   9    2.58    0.47
  -2   9   9    0.86    0.32
  -1   9   9    0.64    0.30
   0   9   9    0.35    0.26
   1   9   9    3.08    0.44
   2   9   9    0.73    0.27
  -2  10   9    2.79    0.47
  -1  10   9    2.49    0.45
   0  10   9    1.19    0.34
  -3  -8  10    1.16    0.37
  -2  -8  10    2.36    0.46
  -1  -8  10    0.58    0.32
   0  -8  10    1.05    0.36
   1  -8  10    1.23    0.35
  -4  -7  10    1.08    0.37
  -3  -7  10    1.67    0.40
  -2  -7  10    1.43    0.38
  -1  -7  10    1.26    0.35
   0  -7  10    3.31    0.49
   1  -7  10    3.11    0.47
  -4  -6  10    1.10    0.35
  -3  -6  10    0.32    0.25
  -2  -6  10    1.25    0.35
  -1  -6  10    4.35    0.52
   0  -6  10    1.91    0.40
   1  -6  10    1.11    0.31
  -5  -5  10    0.55    0.30
  -4  -5  10    0.91    0.33
  -3  -5  10    1.78    0.39
  -2  -5  10    0.65    0.30
  -1  -5  10    2.88    0.43
   0  -5  10    2.26    0.39
   1  -5  10    0.82    0.30
  -5  -4  10    0.56    0.32
  -4  -4  10    0.52    0.29
  -3  -4  10    0.22    0.24
  -2  -4  10    3.43    0.47
  -1  -4  10    1.41    0.34
   0  -4  10    1.45    0.33
   2  -4  10    0.48    0.18
   3  -4  10    0.37    0.20
  -6  -3  10    1.16    0.38
  -5  -3  10    0.61    0.30
  -4  -3  10    1.71    0.39
  -3  -3  10    2.43    0.43
  -2  -3  10    2.69    0.42
  -1  -3  10    0.54    0.25
   0  -3  10    1.85    0.25
   0  -3  10    2.12    0.36
   1  -3  10    1.12    0.22
   2  -3  10    0.35    0.18
   3  -3  10    0.97    0.24
  -6  -2  10    0.63    0.33
  -5  -2  10    0.92    0.34
  -4  -2  10    0.97    0.31
  -3  -2  10    1.24    0.33
  -2  -2  10    0.53    0.24
  -1  -2  10    0.17    0.20
  -1  -2  10    0.25    0.14
   0  -2  10    0.53    0.18
   1  -2  10    5.84    0.42
   2  -2  10    0.09    0.15
   3  -2  10    0.20    0.18
  -6  -1  10    1.21    0.39
  -5  -1  10    2.17    0.43
  -4  -1  10    5.05    0.55
  -3  -1  10    0.63    0.20
  -3  -1  10    0.60    0.27
  -2  -1  10    1.54    0.24
  -2  -1  10    1.36    0.32
  -1  -1  10    3.85    0.35
  -1  -1  10    4.26    0.44
   0  -1  10    0.61    0.18
   1  -1  10    1.41    0.25
   2  -1  10    0.79    0.21
   3  -1  10    0.48    0.20
   4  -1  10    1.47    0.29
  -6   0  10   -0.04    0.26
  -5   0  10    0.59    0.30
  -4   0  10    0.54    0.27
  -4   0  10    0.97    0.25
  -3   0  10    0.02    0.13
  -3   0  10   -0.16    0.18
  -2   0  10    0.72    0.20
  -2   0  10    0.81    0.27
  -1   0  10   14.56    0.72
   0   0  10    0.16    0.13
   1   0  10   -0.07    0.12
   2   0  10    0.54    0.19
   3   0  10    1.14    0.25
   4   0  10    0.10    0.20
  -6   1  10    1.04    0.37
  -5   1  10    2.47    0.37
  -5   1  10    2.72    0.46
  -4   1  10    5.16    0.47
  -4   1  10    5.93    0.58
  -3   1  10    0.67    0.21
  -3   1  10    0.79    0.29
  -2   1  10    1.25    0.25
  -2   1  10    1.23    0.29
  -1   1  10    3.70    0.37
   0   1  10    0.99    0.23
   1   1  10    1.67    0.27
   2   1  10    1.09    0.25
   3   1  10    0.57    0.21
   4   1  10    0.99    0.26
  -6   2  10    0.51    0.28
  -6   2  10    0.55    0.32
  -5   2  10    0.56    0.26
  -5   2  10    0.55    0.30
  -4   2  10    1.26    0.34
  -4   2  10    1.16    0.29
  -3   2  10    1.23    0.26
  -3   2  10    1.16    0.31
  -2   2  10    0.95    0.23
  -1   2  10    0.44    0.17
   0   2  10    0.80    0.20
   1   2  10    3.95    0.39
   2   2  10    0.21    0.18
   3   2  10    0.20    0.19
  -6   3  10    1.61    0.37
  -6   3  10    1.18    0.38
  -5   3  10    0.57    0.31
  -5   3  10    0.61    0.26
  -4   3  10    0.96    0.32
  -4   3  10    1.71    0.34
  -3   3  10    2.55    0.36
  -3   3  10    1.94    0.37
  -2   3  10    3.15    0.38
  -1   3  10    0.83    0.22
   0   3  10    1.91    0.30
   1   3  10    1.61    0.29
   2   3  10    0.14    0.17
   3   3  10    1.19    0.28
  -5   4  10    0.62    0.29
  -5   4  10    0.71    0.32
  -4   4  10    0.60    0.25
  -4   4  10    0.92    0.32
  -3   4  10    0.10    0.19
  -2   4  10    4.10    0.44
  -1   4  10    1.91    0.32
   0   4  10    1.42    0.27
   1   4  10    0.57    0.22
   2   4  10    0.34    0.20
   3   4  10    0.54    0.23
   5  -5 -10    0.49    0.26
  -5   5  10    0.40    0.27
   4  -5 -10    0.61    0.28
  -4   5  10    1.00    0.32
  -3   5  10    1.66    0.34
  -2   5  10    1.07    0.30
  -1   5  10    3.22    0.39
   0   5  10    2.27    0.35
   1   5  10    0.39    0.21
   2   5  10    0.38    0.21
   3   5  10   -0.16    0.18
   5  -6 -10    1.54    0.36
  -4   6  10    0.85    0.29
  -3   6  10    0.06    0.20
  -2   6  10    1.41    0.31
  -1   6  10    4.12    0.45
   0   6  10    1.42    0.30
   1   6  10    1.05    0.30
   2   6  10    0.46    0.25
  -4   7  10    1.44    0.37
  -3   7  10    1.39    0.36
  -2   7  10    1.31    0.32
  -1   7  10    1.08    0.31
   0   7  10    3.22    0.45
   1   7  10    2.73    0.41
   2   7  10    1.60    0.35
  -3   8  10    1.76    0.39
  -2   8  10    1.89    0.40
  -1   8  10    0.92    0.33
   0   8  10    1.83    0.38
   1   8  10    1.25    0.34
  -2  -6  11    1.16    0.38
  -1  -6  11    0.61    0.32
   0  -6  11    1.00    0.35
  -3  -5  11    0.82    0.34
  -2  -5  11    0.29    0.29
  -1  -5  11    0.79    0.33
  -4  -4  11    0.45    0.31
  -3  -4  11    0.84    0.36
  -2  -4  11    0.06    0.24
  -1  -4  11    1.53    0.36
  -4  -3  11    0.06    0.27
  -3  -3  11    0.09    0.24
  -2  -3  11    3.44    0.49
  -1  -3  11    4.45    0.53
   2  -3  11    0.28    0.20
  -4  -2  11    0.61    0.31
  -3  -2  11    0.67    0.30
  -2  -2  11   -0.27    0.22
   0  -2  11    0.33    0.18
   1  -2  11    0.32    0.18
   2  -2  11    0.15    0.20
  -5  -1  11    1.26    0.37
  -4  -1  11    0.30    0.28
  -3  -1  11    1.47    0.37
  -2  -1  11    0.48    0.22
  -2  -1  11    0.94    0.33
  -1  -1  11    0.13    0.17
   0  -1  11    0.41    0.19
   1  -1  11    1.01    0.25
   2  -1  11    0.83    0.25
  -5   0  11    0.06    0.26
  -4   0  11    1.49    0.38
  -3   0  11    0.53    0.21
  -3   0  11    0.29    0.27
  -2   0  11    0.49    0.19
  -1   0  11   -0.01    0.16
   0   0  11    0.26    0.18
   1   0  11   -0.13    0.14
   2   0  11    0.10    0.19
  -4   1  11    0.43    0.24
  -4   1  11    0.37    0.29
  -3   1  11    1.18    0.34
  -3   1  11    1.34    0.28
  -2   1  11    1.07    0.26
  -1   1  11    0.54    0.21
   0   1  11    0.30    0.18
   1   1  11    1.21    0.28
   2   1  11    0.47    0.22
  -4   2  11    0.39    0.24
  -4   2  11    0.60    0.31
  -3   2  11    0.31    0.21
  -2   2  11    0.16    0.17
  -1   2  11    1.86    0.32
   0   2  11    0.23    0.18
   1   2  11    0.25    0.20
   2   2  11    0.13    0.19
  -4   3  11    0.11    0.24
  -3   3  11    0.54    0.25
  -2   3  11    3.43    0.43
  -1   3  11    4.74    0.47
   0   3  11    0.19    0.19
   1   3  11    0.39    0.21
   2   3  11    0.01    0.19
  -4   4  11    0.39    0.27
  -3   4  11    1.25    0.35
  -2   4  11   -0.08    0.19
  -1   4  11    1.77    0.33
   0   4  11    1.99    0.35
   1   4  11    0.55    0.24
  -3   5  11    0.65    0.26
  -2   5  11    0.83    0.28
  -1   5  11    0.85    0.27
   0   5  11    3.03    0.42
   1   5  11    0.81    0.27
  -2   6  11    1.98    0.40
  -1   6  11    0.18    0.21
   0   6  11    0.86    0.27
  -1   0  12    0.11    0.20
   0   0   0    0.00    0.00
;
_shelx_hkl_checksum     22153
_shelx_res_file
;
TITL cd16452 in P2(1)
CELL 0.71073   7.1533  11.9361   9.0041  90.000  98.128  90.000
ZERR    2.00   0.0016   0.0027   0.0020   0.000   0.005   0.000
LATT -1
SYMM -X, 0.5+Y, -Z
SFAC C  H  N  O  Cl
UNIT 30 28 10 4 2
OMIT  -3.00  52.00
L.S. 10
ACTA
BOND  $H
FMAP 2
PLAN 20
HTAB C14 Cl1
HTAB C13 N1_$1
EQIV $1 x+1, y, z
conf
htab
mpla c1 > c6
mpla n1 n2 o1 c7 c8
mpla n3 n4 c10 > c13
size 0.22 0.17 0.12
wpdb -1
WGHT    0.062400
EXTI    0.028837
FVAR       0.38439
MOLE 1
CL1   5    0.851996    0.734486    0.580941    11.00000    0.06756    0.07403 =
         0.06949    0.02625    0.01590   -0.01105
N1    3    0.367245    1.108650    0.124756    11.00000    0.04684    0.04780 =
         0.05998   -0.01026    0.00103    0.00056
N2    3    0.538580    1.050248    0.167152    11.00000    0.04756    0.05027 =
         0.05631   -0.00851   -0.00475   -0.00087
N3    3    0.827808    0.880414    0.188803    11.00000    0.03681    0.04361 =
         0.05176    0.00164   -0.00328    0.00009
N4    3    0.988963    0.939072    0.192823    11.00000    0.04661    0.04965 =
         0.05248    0.01259   -0.00023   -0.00480
N5    3    1.244184    0.851193    0.549338    11.00000    0.04237    0.05587 =
         0.04976    0.00397   -0.00172    0.00199
O1    4    0.390795    0.974902   -0.039288    11.00000    0.04108    0.04562 =
         0.04442   -0.00435   -0.00344    0.00558
O2    4    0.622991    0.770233    0.289823    11.00000    0.04353    0.07997 =
         0.08311    0.00270    0.00210   -0.02240
C1    1    0.041460    1.030265   -0.213867    11.00000    0.04528    0.05748 =
         0.05523   -0.00110    0.00372    0.00997
AFIX  43
H1    2    0.119554    0.977607   -0.250075    11.00000   -1.20000
AFIX   0
C2    1   -0.133928    1.051942   -0.292811    11.00000    0.04966    0.07007 =
         0.06568    0.00075   -0.00316    0.00621
AFIX  43
H2    2   -0.173558    1.013904   -0.381844    11.00000   -1.20000
AFIX   0
C3    1   -0.250861    1.129646   -0.240564    11.00000    0.04106    0.06339 =
         0.07887    0.01431    0.00040    0.00943
AFIX  43
H3    2   -0.369258    1.144594   -0.293925    11.00000   -1.20000
AFIX   0
C4    1   -0.190636    1.184901   -0.108608    11.00000    0.05113    0.05160 =
         0.08265    0.01217    0.02288    0.01503
AFIX  43
H4    2   -0.269525    1.237211   -0.072636    11.00000   -1.20000
AFIX   0
C5    1   -0.015516    1.164095   -0.028837    11.00000    0.05362    0.04622 =
         0.06001    0.00515    0.01497    0.00886
AFIX  43
H5    2    0.023704    1.202293    0.060141    11.00000   -1.20000
AFIX   0
C6    1    0.102432    1.085693   -0.081950    11.00000    0.03810    0.04041 =
         0.04991    0.00892    0.00930    0.00217
C7    1    0.286165    1.061224    0.005373    11.00000    0.04040    0.03774 =
         0.04441    0.00386    0.00851    0.00119
C8    1    0.544261    0.975000    0.067861    11.00000    0.03927    0.04230 =
         0.04278   -0.00042   -0.00154   -0.00367
C9    1    0.696094    0.891853    0.051575    11.00000    0.04675    0.05080 =
         0.05034   -0.00433   -0.00281    0.00550
AFIX  23
H9A   2    0.639086    0.819617    0.024541    11.00000   -1.20000
H9B   2    0.764151    0.915402   -0.028905    11.00000   -1.20000
AFIX   0
C10   1    0.778888    0.814981    0.303418    11.00000    0.03893    0.04114 =
         0.05570    0.00001    0.00598   -0.00270
C11   1    0.923017    0.807611    0.433076    11.00000    0.04703    0.04073 =
         0.04785    0.00763    0.00994    0.00175
C12   1    1.094561    0.858863    0.437267    11.00000    0.03622    0.03861 =
         0.04331   -0.00017    0.00343    0.00407
C13   1    1.113241    0.928238    0.310492    11.00000    0.03872    0.04970 =
         0.05260    0.00623    0.00334   -0.00997
AFIX  43
H13   2    1.224503    0.968971    0.313226    11.00000   -1.20000
AFIX   0
C14   1    1.291007    0.749767    0.634464    11.00000    0.06751    0.07110 =
         0.06355    0.01316   -0.01008    0.01486
AFIX 137
H14A  2    1.281123    0.763111    0.738207    11.00000   -1.50000
H14B  2    1.417791    0.727667    0.624902    11.00000   -1.50000
H14C  2    1.205178    0.691217    0.596775    11.00000   -1.50000
AFIX   0
C15   1    1.400120    0.930867    0.555557    11.00000    0.04309    0.08532 =
         0.05953   -0.00181   -0.00260   -0.00835
AFIX 137
H15A  2    1.485166    0.907259    0.488205    11.00000   -1.50000
H15B  2    1.466362    0.933916    0.655933    11.00000   -1.50000
H15C  2    1.351306    1.003785    0.526620    11.00000   -1.50000
AFIX   0
HKLF 4
REM  cd16452 in P2(1)
REM R1 =  0.0418 for    2673 Fo > 4sig(Fo)  and  0.0451 for all    2915 data
REM    211 parameters refined using      1 restraints
END
WGHT      0.0623      0.0000
REM Instructions for potential hydrogen bonds
HTAB C13 N1_$1
HTAB C14 Cl1
REM Highest difference peak  0.279,  deepest hole -0.303,  1-sigma level  0.084
Q1    1   1.2914  1.0429  0.5646  11.00000  0.05    0.28
Q2    1   1.6309  0.9442  0.3584  11.00000  0.05    0.25
Q3    1   0.9042  0.7408  0.1717  11.00000  0.05    0.24
Q4    1   0.6954  0.7498  0.0672  11.00000  0.05    0.24
Q5    1   0.8159  0.7361  0.1313  11.00000  0.05    0.22
Q6    1  -0.3285  1.3685 -0.0931  11.00000  0.05    0.21
Q7    1   1.0758  1.0531  0.4355  11.00000  0.05    0.21
Q8    1   0.0051  1.2228 -0.2241  11.00000  0.05    0.21
Q9    1   0.4995  0.9412  0.2802  11.00000  0.05    0.21
Q10   1   1.0347  1.0431  0.4549  11.00000  0.05    0.21
Q11   1   1.1150  1.0558  0.5538  11.00000  0.05    0.20
Q12   1   1.3603  1.0481  0.6836  11.00000  0.05    0.20
Q13   1   0.0496  1.2743 -0.1221  11.00000  0.05    0.19
Q14   1   0.5866  0.8820  0.2553  11.00000  0.05    0.19
Q15   1   0.4074  0.8947  0.2034  11.00000  0.05    0.19
Q16   1   0.8476  0.8022  0.2080  11.00000  0.05    0.19
Q17   1   0.1562  0.8775 -0.0849  11.00000  0.05    0.19
Q18   1   0.5037  0.7812 -0.0541  11.00000  0.05    0.17
Q19   1   0.6258  0.8374  0.0972  11.00000  0.05    0.16
Q20   1  -0.1073  0.9691 -0.4959  11.00000  0.05    0.16
;
_shelx_res_checksum     45117
_shelxl_version_number         .2013
