# Supplementary material for: 4-Chloro-5-(di­methyl­amino)-2-[(5-phenyl-1,3,4-oxa­diazol-2-yl)meth­yl]pyridazin-3(2H)-one
Source: IUCrdata. 2022 Mar 31;7(Pt 3):x220342. doi: 10.1107/S241431462200342X (PMC9462019; doi:10.1107/S241431462200342X)
Supplement: Supplementary file 2 [file x-07-x220342-Isup2.hkl]

data_I                                                                          
_shelx_title ' cd16452 in P2(1)'                                                
_shelx_refln_list_code          4                                               
_shelx_F_calc_maximum      110.73                                               
_exptl_crystal_F_000       344.00                                               
_reflns_d_resolution_high  0.8107                                               
                                                                                
loop_                                                                           
 _space_group_symop_operation_xyz                                               
 'x, y, z'                                                                      
 '-x, y+1/2, -z'                                                                
                                                                                
_cell_length_a     7.1533                                                       
_cell_length_b    11.9361                                                       
_cell_length_c     9.0041                                                       
_cell_angle_alpha  90.000                                                       
_cell_angle_beta   98.128                                                       
_cell_angle_gamma  90.000                                                       
                                                                                
_shelx_F_squared_multiplier     1.000                                           
                                                                                
loop_                                                                           
 _refln_index_h                                                                 
 _refln_index_k                                                                 
 _refln_index_l                                                                 
 _refln_F_squared_calc                                                          
 _refln_F_squared_meas                                                          
 _refln_F_squared_sigma                                                         
 _refln_observed_status                                                         
   0 -14   0          9.13          9.75         1.90 o                         
   1 -14   0         60.22         66.67         6.87 o                         
   2 -14   0          3.27          3.79         1.62 o                         
   1 -13   0         63.30         64.91         3.96 o                         
   2 -13   0         60.65         67.91         4.13 o                         
   3 -13   0          5.65          3.86         1.56 o                         
   4 -13   0          3.70          4.06         1.69 o                         
   0 -12   0         21.68         21.66         2.10 o                         
   1 -12   0         14.67         14.20         1.26 o                         
   2 -12   0          7.80          9.27         1.17 o                         
   3 -12   0         18.52         24.44         2.57 o                         
   4 -12   0          0.42          0.14         1.08 o                         
   5 -12   0          4.39          4.60         1.69 o                         
   1 -11   0         39.47         40.89         1.84 o                         
   2 -11   0         36.59         39.56         2.03 o                         
   3 -11   0         16.92         16.92         2.10 o                         
   4 -11   0          3.21          4.20         1.35 o                         
   5 -11   0          7.40         11.44         2.10 o                         
   0 -10   0         84.76         83.92         3.86 o                         
   1 -10   0         59.25         55.67         5.62 o                         
   2 -10   0          1.64          2.16         1.25 o                         
   3 -10   0          2.16          2.26         1.46 o                         
   4 -10   0         11.39          8.33         1.56 o                         
   5 -10   0          1.07          0.54         1.02 o                         
   6 -10   0          0.27          1.56         1.35 o                         
   1  -9   0         44.08         45.82         1.78 o                         
   2  -9   0         45.49         43.35         1.81 o                         
   3  -9   0         45.33         46.24         2.91 o                         
   4  -9   0         68.52         68.67         3.93 o                         
   5  -9   0         41.01         43.74         3.18 o                         
   6  -9   0          0.73          0.14         1.08 o                         
   0  -8   0         56.21         54.79         2.57 o                         
   1  -8   0         50.14         51.37         1.84 o                         
   2  -8   0        143.67        138.76         3.88 o                         
   3  -8   0         42.38         43.33         2.71 o                         
   4  -8   0         85.75         82.88         2.92 o                         
   5  -8   0          4.13          2.64         1.22 o                         
   6  -8   0         17.31         18.14         2.44 o                         
   7  -8   0          0.69          3.93         1.56 o                         
   1  -7   0        354.55        342.48         8.12 o                         
   2  -7   0         65.57         59.30         2.51 o                         
   3  -7   0         78.17         71.46         3.52 o                         
   4  -7   0         90.53         92.90         3.09 o                         
   5  -7   0        245.95        246.12         9.56 o                         
   6  -7   0         35.33         40.82         3.11 o                         
   7  -7   0          0.72          2.10         1.35 o                         
   0  -6   0        411.48        415.07        13.21 o                         
   1  -6   0        306.78        334.01         7.71 o                         
   2  -6   0        130.39        125.32         8.44 o                         
   3  -6   0        328.94        315.08        10.94 o                         
   4  -6   0        219.55        214.07         5.62 o                         
   5  -6   0        147.86        145.45         4.33 o                         
   6  -6   0         66.98         63.45         3.93 o                         
   7  -6   0         61.92         65.41         4.27 o                         
   1  -5   0        192.24        217.07         5.16 o                         
   2  -5   0        337.14        341.57        11.36 o                         
   3  -5   0        119.21        112.59        12.98 o                         
   4  -5   0         26.87         31.35         2.10 o                         
   5  -5   0         28.83         26.48         1.50 o                         
   6  -5   0          8.58          4.53         1.29 o                         
   7  -5   0         14.86         13.27         2.10 o                         
   8  -5   0         29.23         32.22         3.25 o                         
   0  -4   0        107.39         98.84         3.60 o                         
   1  -4   0        166.53        186.00         7.47 o                         
   2  -4   0        285.82        312.28        10.34 o                         
   3  -4   0         31.66         28.44         1.83 o                         
   4  -4   0        122.43         88.57        21.48 o                         
   5  -4   0        136.08        137.17         5.83 o                         
   6  -4   0         84.28         79.72         4.27 o                         
   7  -4   0         48.30         45.57         3.32 o                         
   8  -4   0          1.93          3.38         1.49 o                         
   1  -3   0        871.97        920.36        28.15 o                         
   2  -3   0        317.58        312.23        10.21 o                         
   3  -3   0        603.48        642.49        20.35 o                         
   4  -3   0        297.57        279.64         9.78 o                         
   5  -3   0         52.45         40.75         3.35 o                         
   6  -3   0        147.35        147.89         4.55 o                         
   7  -3   0         60.10         60.20         3.79 o                         
   8  -3   0         13.45         11.98         2.10 o                         
   0  -2   0        343.54        357.44        11.54 o                         
   1  -2   0        711.02        722.17        22.17 o                         
   2  -2   0       1638.06       1739.50        52.79 o                         
   3  -2   0        115.10         98.46        18.58 o                         
   4  -2   0         34.70         34.60         1.51 o                         
   5  -2   0         10.76          8.81         0.96 o                         
   6  -2   0         35.46         31.55         2.44 o                         
   7  -2   0          7.36          8.26         1.69 o                         
   8  -2   0          2.61          1.62         1.22 o                         
   1  -1   0        471.93        509.50        15.75 o                         
   2  -1   0        295.21        279.90         6.41 o                         
   3  -1   0        768.28        834.33        18.38 o                         
   4  -1   0        231.82        260.52         9.57 o                         
   5  -1   0        314.82        303.81        10.73 o                         
   6  -1   0         27.33         31.55         2.37 o                         
   7  -1   0        143.35        133.96         6.17 o                         
   8  -1   0          4.63          4.40         1.42 o                         
   1   0   0       1052.78       1132.33        34.35 o                         
   2   0   0        174.13        145.56         5.03 o                         
   3   0   0         44.65         39.15         1.96 o                         
   4   0   0        261.30        280.48         9.64 o                         
   5   0   0         27.40         33.85         2.23 o                         
   6   0   0          3.12          2.71         0.95 o                         
   7   0   0         21.27         18.55         2.17 o                         
   8   0   0         31.02         31.28         2.78 o                         
   5   1   0        312.60        312.56        10.86 o                         
   6   1   0         28.66         28.16         2.23 o                         
   7   1   0        144.09        143.92         6.30 o                         
   8   1   0          4.40          4.20         1.42 o                         
   0   2   0        363.47        384.76         8.13 o                         
   1   2   0        715.37        793.64        16.88 o                         
   2   2   0       1640.54       1756.13        51.11 o                         
   6   2   0         34.34         30.40         1.56 o                         
   7   2   0          6.85          6.23         0.98 o                         
   8   2   0          2.48          2.23         1.29 o                         
   1   3   0        897.86        935.18        19.86 o                         
   2   3   0        317.42        332.45         7.41 o                         
   3   3   0        604.92        668.11        19.94 o                         
   4   3   0        297.92        289.90         9.31 o                         
   5   3   0         52.94         52.35         2.44 o                         
   6   3   0        144.43        156.06         5.90 o                         
   7   3   0         60.09         56.40         3.25 o                         
   8   3   0         14.09         14.01         1.90 o                         
   0   4   0        110.28        105.43         2.63 o                         
   1   4   0        160.60        189.84         3.66 o                         
   2   4   0        287.26        321.80         7.23 o                         
   3   4   0         34.01         32.11         1.90 o                         
   5   4   0        135.84        138.66         5.08 o                         
   6   4   0         82.55         73.55         3.39 o                         
   7   4   0         47.30         39.47         2.64 o                         
   8   4   0          1.81          1.69         1.22 o                         
   1   5   0        200.79        218.67         5.49 o                         
   2   5   0        342.70        338.24         7.61 o                         
   3   5   0        120.32        132.96         3.22 o                         
   4   5   0         26.36         27.45         1.25 o                         
   5   5   0         26.41         24.56         1.28 o                         
   6   5   0          7.92          6.19         0.88 o                         
   7   5   0         14.60         14.66         1.32 o                         
   8   5   0         28.53         24.98         2.84 o                         
   0   6   0        416.27        414.00         9.41 o                         
   1   6   0        299.51        328.91         8.13 o                         
   2   6   0        128.86        143.70         3.44 o                         
   3   6   0        320.14        306.80         7.15 o                         
   4   6   0        224.00        209.87         5.26 o                         
   5   6   0        148.76        140.81         3.97 o                         
   6   6   0         65.99         62.30         3.86 o                         
   7   6   0         61.87         58.91         3.86 o                         
   1   7   0        358.82        353.60         6.75 o                         
   2   7   0         62.56         53.25         1.75 o                         
   3   7   0         79.70         73.89         2.25 o                         
   4   7   0         91.57         99.57         2.88 o                         
   5   7   0        248.22        248.02         9.77 o                         
   6   7   0         34.59         27.76         2.78 o                         
   7   7   0          0.67          0.34         1.15 o                         
   0   8   0         52.77         50.62         2.13 o                         
   1   8   0         48.59         52.51         1.57 o                         
   2   8   0        144.09        141.77         3.75 o                         
   3   8   0         40.59         43.26         2.98 o                         
   4   8   0         85.68         86.09         4.54 o                         
   5   8   0          4.22          3.32         1.29 o                         
   6   8   0         18.09         17.40         2.37 o                         
   7   8   0          0.84          2.30         1.35 o                         
   1   9   0         42.35         41.03         3.30 o                         
   2   9   0         44.88         43.47         2.84 o                         
   3   9   0         45.36         40.42         2.98 o                         
   4   9   0         68.70         72.53         4.33 o                         
   5   9   0         41.84         41.43         3.32 o                         
   6   9   0          0.85          0.74         1.22 o                         
   0  10   0         88.18         81.96         4.40 o                         
   1  10   0         58.92         52.86         2.41 o                         
   2  10   0          1.51          1.56         0.95 o                         
   3  10   0          1.94          4.26         1.42 o                         
   4  10   0         10.84          8.19         1.76 o                         
   5  10   0          1.15          0.47         1.15 o                         
   6  10   0          0.34          1.02         1.35 o                         
   1  11   0         37.90         34.39         2.03 o                         
   2  11   0         35.56         30.60         2.71 o                         
   3  11   0         16.66         19.09         2.44 o                         
   4  11   0          3.45          5.35         1.69 o                         
   5  11   0          7.85         11.98         2.30 o                         
   0  12   0         20.97         20.04         2.57 o                         
   1  12   0         15.23         14.37         1.55 o                         
   2  12   0          7.69          7.58         1.69 o                         
   3  12   0         18.01         20.71         2.71 o                         
   4  12   0          0.40         -0.27         1.08 o                         
   5  12   0          4.46          4.67         1.96 o                         
   1  13   0         63.23         63.67         3.15 o                         
   2  13   0         60.78         68.39         4.67 o                         
   3  13   0          5.80          4.13         1.56 o                         
   4  13   0          3.64          5.62         1.96 o                         
   0  14   0          9.46         10.22         2.17 o                         
   1  14   0         59.95         59.44         3.16 o                         
   2  14   0          3.36          2.57         1.56 o                         
  -2 -14   1          4.32          5.08         1.76 o                         
  -1 -14   1          5.82          6.46         1.17 o                         
   0 -14   1         23.68         28.95         4.06 o                         
   1 -14   1         11.46         13.47         2.23 o                         
   2 -14   1         13.13         12.79         2.23 o                         
  -4 -13   1          3.08          5.82         1.69 o                         
  -3 -13   1          7.26          7.78         1.90 o                         
  -2 -13   1          8.90          9.93         1.27 o                         
  -1 -13   1         37.62         40.49         2.06 o                         
   0 -13   1          3.21          4.27         0.93 o                         
   1 -13   1          0.50          0.07         1.08 o                         
   2 -13   1          4.02          4.20         1.56 o                         
   3 -13   1          4.82          6.29         1.76 o                         
  -5 -12   1          7.12          8.46         1.96 o                         
  -4 -12   1         13.03         14.21         2.23 o                         
  -3 -12   1         17.43         18.94         1.63 o                         
  -2 -12   1         19.08         19.60         1.56 o                         
  -1 -12   1         82.91         82.53         3.28 o                         
   0 -12   1         10.02         10.19         1.14 o                         
   1 -12   1         29.29         32.22         2.23 o                         
   2 -12   1          0.85          1.90         1.22 o                         
   3 -12   1          9.23          9.41         1.90 o                         
   4 -12   1          5.68          9.07         1.96 o                         
  -5 -11   1          0.85          1.56         1.29 o                         
  -4 -11   1          4.51          6.90         1.62 o                         
  -3 -11   1         27.68         27.28         2.54 o                         
  -2 -11   1        111.66        110.88         7.76 o                         
  -1 -11   1         23.98         25.52         1.48 o                         
   0 -11   1         12.89         14.24         1.17 o                         
   1 -11   1         21.70         25.48         1.47 o                         
   2 -11   1         19.66         18.82         2.10 o                         
   3 -11   1         47.40         47.33         3.25 o                         
   4 -11   1         25.96         24.10         2.64 o                         
   5 -11   1          2.13          2.30         1.42 o                         
  -6 -10   1         10.16         14.01         2.30 o                         
  -5 -10   1         19.76         22.07         2.57 o                         
  -4 -10   1         13.03         11.07         1.29 o                         
  -3 -10   1         61.69         63.34         2.88 o                         
  -2 -10   1        176.21        179.70         5.05 o                         
  -1 -10   1         22.73         23.32         1.34 o                         
   0 -10   1        289.95        278.53         9.47 o                         
   1 -10   1         50.83         50.62         1.98 o                         
   2 -10   1          3.85          4.26         1.59 o                         
   3 -10   1          7.16         10.02         1.62 o                         
   4 -10   1         43.68         42.38         3.18 o                         
   5 -10   1         15.20         13.81         2.23 o                         
   6 -10   1          6.36          7.51         1.90 o                         
  -6  -9   1         10.89         11.51         2.10 o                         
  -5  -9   1         38.35         35.14         2.84 o                         
  -4  -9   1         48.62         50.79         2.81 o                         
  -3  -9   1         33.42         36.49         1.77 o                         
  -2  -9   1         38.35         42.40         2.51 o                         
  -1  -9   1         26.43         29.38         1.39 o                         
   0  -9   1         47.69         45.88         2.23 o                         
   1  -9   1         22.52         23.28         1.46 o                         
   2  -9   1        109.05        104.14         3.15 o                         
   3  -9   1         51.14         51.46         3.18 o                         
   4  -9   1         77.86         75.17         4.20 o                         
   5  -9   1         40.17         42.85         3.18 o                         
   6  -9   1         42.02         43.13         3.52 o                         
  -7  -8   1         15.17         20.24         2.71 o                         
  -6  -8   1          2.08          2.71         1.42 o                         
  -5  -8   1         41.83         33.97         1.91 o                         
  -4  -8   1         39.87         42.67         1.96 o                         
  -3  -8   1         62.67         63.35         2.37 o                         
  -2  -8   1         21.30         20.40         1.22 o                         
  -1  -8   1        132.81        130.32         3.57 o                         
   0  -8   1         64.56         60.29         2.01 o                         
   1  -8   1        268.80        271.15         6.44 o                         
   2  -8   1         95.91         98.91         2.95 o                         
   3  -8   1          7.27          7.58         0.85 o                         
   4  -8   1         57.45         60.88         3.59 o                         
   5  -8   1         23.53         22.07         2.37 o                         
   6  -8   1         26.99         27.08         2.84 o                         
   7  -8   1         10.64         15.09         2.50 o                         
  -7  -7   1          4.65          5.96         1.62 o                         
  -6  -7   1          8.04          5.48         1.49 o                         
  -5  -7   1         20.51         18.16         1.45 o                         
  -4  -7   1         30.94         30.31         1.60 o                         
  -3  -7   1         79.00         85.98         2.78 o                         
  -2  -7   1         55.83         54.58         1.96 o                         
  -1  -7   1         24.04         23.28         1.12 o                         
   0  -7   1        343.43        354.36         8.12 o                         
   1  -7   1        344.12        372.84        12.50 o                         
   2  -7   1         82.99         81.29         2.46 o                         
   3  -7   1         10.89         11.37         1.42 o                         
   4  -7   1        146.12        149.98         6.30 o                         
   5  -7   1         87.78         80.26         4.27 o                         
   6  -7   1         19.22         24.30         2.57 o                         
   7  -7   1          2.40          4.53         1.62 o                         
  -8  -6   1         14.39         14.89         2.50 o                         
  -7  -6   1         28.52         24.71         2.78 o                         
  -6  -6   1         51.57         57.23         3.15 o                         
  -5  -6   1        138.17        132.93         4.17 o                         
  -4  -6   1         46.33         42.01         1.89 o                         
  -3  -6   1        154.67        151.52         4.31 o                         
  -2  -6   1         13.27          9.23         2.03 o                         
  -1  -6   1         30.24         27.05         1.15 o                         
   0  -6   1        109.59        104.33         2.78 o                         
   1  -6   1          0.90          1.01         0.58 o                         
   2  -6   1        318.84        362.37         8.24 o                         
   3  -6   1         23.55         24.78         1.39 o                         
   4  -6   1        132.93        124.76         3.60 o                         
   5  -6   1         45.68         45.09         2.98 o                         
   6  -6   1         14.61         15.70         2.10 o                         
   7  -6   1          9.79         13.54         2.23 o                         
  -8  -5   1          8.37          7.85         1.96 o                         
  -7  -5   1          1.81          3.86         1.35 o                         
  -6  -5   1         95.18         84.01         3.18 o                         
  -5  -5   1        113.41        105.82         3.45 o                         
  -4  -5   1         21.32         18.56         1.22 o                         
  -3  -5   1        113.11        122.19         3.45 o                         
  -2  -5   1         81.99         94.21         2.63 o                         
  -1  -5   1         42.95         37.70         1.59 o                         
   0  -5   1         51.71         46.28         1.46 o                         
   1  -5   1        447.29        479.72        10.67 o                         
   2  -5   1        431.63        447.77        12.84 o                         
   3  -5   1        274.47        286.55         6.82 o                         
   4  -5   1        123.35        102.84        10.30 o                         
   5  -5   1         45.23         51.12         3.11 o                         
   6  -5   1          8.53         10.69         1.69 o                         
   7  -5   1         14.45         15.43         2.23 o                         
   8  -5   1          8.50          8.39         1.96 o                         
  -8  -4   1         19.64         23.22         2.71 o                         
  -7  -4   1         17.82         15.84         1.96 o                         
  -6  -4   1        196.13        189.24         5.56 o                         
  -5  -4   1        180.91        179.24         5.73 o                         
  -4  -4   1         42.24         36.12         2.88 o                         
  -3  -4   1         93.98        106.57         3.04 o                         
  -2  -4   1       1839.56       1958.80        42.49 o                         
  -1  -4   1       1353.51       1511.47        53.38 o                         
   0  -4   1        408.89        406.52         9.24 o                         
   1  -4   1        101.48         88.95         2.95 o                         
   2  -4   1        214.54        232.70         7.03 o                         
   3  -4   1         87.41         80.95         2.35 o                         
   4  -4   1        374.66        377.33         8.95 o                         
   5  -4   1         82.39         77.27         2.62 o                         
   6  -4   1         27.20         31.55         2.57 o                         
   7  -4   1         40.90         42.31         3.18 o                         
   8  -4   1          5.63          8.53         1.90 o                         
  -8  -3   1         13.61         10.63         1.96 o                         
  -7  -3   1         46.76         52.16         2.54 o                         
  -6  -3   1          4.27          4.70         0.91 o                         
  -5  -3   1        226.41        217.17         8.92 o                         
  -4  -3   1        176.88        183.34         4.92 o                         
  -3  -3   1         36.46         40.45         1.56 o                         
  -2  -3   1        345.47        382.03         8.70 o                         
  -1  -3   1      12261.07       8546.99       256.32 o                         
   0  -3   1       1457.95       1546.25        47.70 o                         
   1  -3   1        188.43        188.17         4.22 o                         
   2  -3   1        867.30        945.59        20.41 o                         
   3  -3   1        497.24        568.56        12.72 o                         
   4  -3   1        195.88        216.16         6.31 o                         
   5  -3   1         30.57         28.50         2.10 o                         
   6  -3   1         60.87         65.96         3.72 o                         
   7  -3   1         77.17         84.79         4.60 o                         
   8  -3   1         11.31         14.21         2.23 o                         
  -8  -2   1         23.80         20.04         2.50 o                         
  -7  -2   1         24.70         25.45         2.64 o                         
  -6  -2   1          4.49          4.19         0.86 o                         
  -5  -2   1         89.49         96.72         4.78 o                         
  -4  -2   1         44.17         52.74         2.30 o                         
  -3  -2   1        363.59        383.58         8.95 o                         
  -2  -2   1        243.98        234.94         7.69 o                         
  -1  -2   1       3124.19       3459.95        75.68 o                         
   1  -2   1        892.86        981.12        21.03 o                         
   2  -2   1        175.76        188.34         6.05 o                         
   3  -2   1        189.15        180.12         7.09 o                         
   4  -2   1        265.15        250.21         8.76 o                         
   5  -2   1          2.04          1.56         0.74 o                         
   6  -2   1        207.17        214.86         8.27 o                         
   7  -2   1         87.41         86.55         4.54 o                         
   8  -2   1          5.26          6.77         1.69 o                         
  -8  -1   1          6.13          5.14         1.49 o                         
  -7  -1   1         89.18         85.81         4.67 o                         
  -6  -1   1         27.03         26.06         2.23 o                         
  -5  -1   1        235.40        243.39         6.45 o                         
  -4  -1   1        204.47        196.15         5.18 o                         
  -3  -1   1         96.88        104.06         4.27 o                         
  -2  -1   1       1220.02       1376.06        42.08 o                         
  -1  -1   1        604.60        575.48        18.18 o                         
   0  -1   1       1439.09       1765.78        53.27 o                         
   1  -1   1        379.49        419.37        12.96 o                         
   2  -1   1        612.72        644.55        19.89 o                         
   3  -1   1        110.10         98.24         3.73 o                         
   4  -1   1        206.00        217.41         7.67 o                         
   5  -1   1         30.51         28.84         2.03 o                         
   6  -1   1         80.16         69.56         3.66 o                         
   7  -1   1         14.23         14.21         1.90 o                         
   8  -1   1          6.08          5.62         1.62 o                         
  -8   0   1          5.60          6.36         1.56 o                         
  -7   0   1         14.91         13.94         1.96 o                         
  -6   0   1          4.06          3.72         1.08 o                         
  -5   0   1         42.75         38.93         2.51 o                         
  -4   0   1        195.05        224.26         8.28 o                         
  -3   0   1        408.08        408.76        13.50 o                         
  -2   0   1       2471.38       2804.01        84.79 o                         
  -1   0   1       1534.79       1837.12        38.63 o                         
   0   0   1         61.69         66.49         1.54 o                         
   1   0   1        397.47        383.13         8.23 o                         
   2   0   1        140.90        146.66         4.89 o                         
   3   0   1       1073.26       1233.98        37.73 o                         
   4   0   1        136.38        130.51         4.95 o                         
   5   0   1        305.68        311.70        10.80 o                         
   6   0   1        142.09        154.23         6.30 o                         
   7   0   1         37.50         32.35         2.34 o                         
   8   0   1          4.54          8.93         1.76 o                         
  -8   1   1          6.63          6.84         1.62 o                         
  -7   1   1         88.36         85.88         4.61 o                         
  -6   1   1         26.89         23.83         2.10 o                         
  -3   1   1         95.79         95.59         4.07 o                         
  -2   1   1       1212.20       1283.73        39.35 o                         
  -1   1   1        605.51        582.79        10.23 o                         
   0   1   1       1427.30       1617.67        34.01 o                         
   1   1   1        372.49        403.72         8.74 o                         
   2   1   1        620.95        673.82        14.36 o                         
   3   1   1        110.36        106.99         2.78 o                         
   4   1   1        205.33        216.83         5.28 o                         
   5   1   1         33.15         34.10         1.48 o                         
   6   1   1         76.72         67.26         2.44 o                         
   7   1   1         14.56         14.35         1.90 o                         
   8   1   1          6.16          6.23         1.62 o                         
  -8   2   1         23.72         27.82         2.57 o                         
  -7   2   1         23.61         22.47         2.30 o                         
  -2   2   1        245.21        237.34         7.96 o                         
  -1   2   1       3131.35       3630.85        61.73 o                         
   0   2   1       7233.07       4522.45       175.62 o                         
   1   2   1        864.21        934.25        27.73 o                         
   2   2   1        178.73        188.29         6.11 o                         
   3   2   1        181.43        181.48         5.90 o                         
   4   2   1        260.52        251.10         5.95 o                         
   5   2   1          1.68          2.57         0.55 o                         
   6   2   1        205.32        195.61         5.18 o                         
   7   2   1         86.78         81.74         4.13 o                         
   8   2   1          5.34          3.93         1.35 o                         
  -8   3   1         13.19         14.42         1.96 o                         
  -7   3   1         47.67         47.12         2.91 o                         
  -3   3   1         35.45         46.93         2.30 o                         
  -2   3   1        343.44        379.66         6.88 o                         
   0   3   1       1453.97       1533.88        33.95 o                         
   1   3   1        183.58        174.20         5.13 o                         
   2   3   1        864.97        946.82        28.04 o                         
   3   3   1        504.75        580.51        17.45 o                         
   4   3   1        196.83        211.24         7.26 o                         
   5   3   1         28.18         24.66         1.22 o                         
   6   3   1         61.99         63.11         3.25 o                         
   7   3   1         77.58         76.79         3.93 o                         
   8   3   1         10.94         14.01         1.96 o                         
  -8   4   1         19.75         22.41         2.57 o                         
  -7   4   1         17.12         15.42         1.31 o                         
  -6   4   1        198.76        187.03         7.66 o                         
  -5   4   1        183.80        171.94        13.56 o                         
  -4   4   1         40.46         36.79         2.40 o                         
  -3   4   1         86.42         99.78         2.67 o                         
  -2   4   1       1838.99       2006.41        34.24 o                         
  -1   4   1       1359.55       1455.14        25.85 o                         
   0   4   1        422.21        424.72         7.66 o                         
   1   4   1        102.47         91.22         2.38 o                         
   2   4   1        214.09        233.35         8.76 o                         
   3   4   1         87.13         76.63         2.98 o                         
   4   4   1        372.66        380.98        11.89 o                         
   5   4   1         83.02         76.54         3.32 o                         
   6   4   1         27.19         27.42         2.03 o                         
   7   4   1         40.91         42.45         2.71 o                         
   8   4   1          5.94          8.33         1.69 o                         
  -8   5   1          8.10          6.97         1.76 o                         
  -7   5   1          1.65          1.62         1.15 o                         
  -6   5   1         94.90         85.55         2.83 o                         
  -5   5   1        113.15        101.47         3.04 o                         
  -4   5   1         21.62         21.88         1.00 o                         
  -3   5   1        112.28        120.36         3.46 o                         
  -2   5   1         76.97         85.64         1.94 o                         
  -1   5   1         48.41         41.38         1.21 o                         
   0   5   1         53.81         48.46         2.47 o                         
   1   5   1        449.41        481.97        10.65 o                         
   2   5   1        432.81        422.80         9.57 o                         
   3   5   1        277.36        287.87         6.85 o                         
   4   5   1        122.82        107.41         4.07 o                         
   5   5   1         45.60         46.11         2.44 o                         
   6   5   1          9.13         10.02         1.35 o                         
   7   5   1         14.74         17.80         1.90 o                         
  -8   6   1         14.56         16.52         2.37 o                         
  -7   6   1         28.83         24.10         2.57 o                         
  -6   6   1         53.03         51.53         3.45 o                         
  -5   6   1        137.35        135.93         5.96 o                         
  -4   6   1         46.02         45.52         1.93 o                         
  -3   6   1        152.59        151.25         3.80 o                         
  -2   6   1         14.38         13.95         1.45 o                         
  -1   6   1         29.59         29.44         1.17 o                         
   0   6   1        108.28        102.38         2.39 o                         
   1   6   1          1.35          2.47         1.08 o                         
   2   6   1        319.14        345.79        10.40 o                         
   3   6   1         25.30         22.70         1.35 o                         
   4   6   1        131.98        121.52         3.48 o                         
   5   6   1         44.51         39.64         2.03 o                         
   6   6   1         14.82         15.44         1.25 o                         
   7   6   1         10.34         10.90         2.03 o                         
  -7   7   1          4.45          7.78         1.83 o                         
  -6   7   1          8.34          4.81         1.42 o                         
  -5   7   1         19.11         14.76         1.96 o                         
  -4   7   1         30.05         29.72         2.30 o                         
  -3   7   1         80.11         75.46         3.93 o                         
  -2   7   1         58.54         54.48         3.62 o                         
  -1   7   1         27.23         27.17         1.08 o                         
   0   7   1        341.51        342.63         6.77 o                         
   1   7   1        341.62        344.63        14.16 o                         
   2   7   1         88.47         82.44         2.47 o                         
   3   7   1          9.78          9.73         1.08 o                         
   4   7   1        145.59        140.01         3.91 o                         
   5   7   1         86.12         82.57         3.05 o                         
   6   7   1         20.24         20.17         2.50 o                         
   7   7   1          2.32          2.03         1.35 o                         
  -7   8   1         15.68         17.80         2.50 o                         
  -6   8   1          2.24          3.93         1.49 o                         
  -5   8   1         41.67         31.41         2.71 o                         
  -4   8   1         39.48         43.67         3.05 o                         
  -3   8   1         61.66         65.62         3.72 o                         
  -2   8   1         20.99         23.70         1.44 o                         
  -1   8   1        133.35        124.73         3.53 o                         
   0   8   1         65.83         61.26         1.82 o                         
   1   8   1        265.72        259.37         5.42 o                         
   2   8   1         96.32         97.22         3.73 o                         
   3   8   1          8.12          7.81         0.78 o                         
   4   8   1         58.67         55.59         3.52 o                         
   5   8   1         22.70         17.53         2.30 o                         
   6   8   1         26.87         26.20         2.84 o                         
   7   8   1         10.43         12.39         2.37 o                         
  -6   9   1         11.01         10.42         2.03 o                         
  -5   9   1         39.48         42.72         3.39 o                         
  -4   9   1         47.81         53.90         3.66 o                         
  -3   9   1         32.85         36.36         2.78 o                         
  -2   9   1         36.39         37.64         2.78 o                         
  -1   9   1         26.83         27.22         1.26 o                         
   0   9   1         47.59         44.00         1.58 o                         
   1   9   1         21.67         21.45         1.11 o                         
   2   9   1        106.03        102.62         4.47 o                         
   3   9   1         53.08         51.39         3.32 o                         
   4   9   1         78.29         74.70         4.40 o                         
   5   9   1         40.09         35.75         3.05 o                         
   6   9   1         41.36         36.42         3.45 o                         
  -6  10   1         10.01         11.17         2.23 o                         
  -5  10   1         19.26         23.96         2.91 o                         
  -4  10   1         13.58         14.15         2.17 o                         
  -3  10   1         61.38         59.52         3.79 o                         
  -2  10   1        178.73        178.55         7.66 o                         
  -1  10   1         22.58         22.62         1.29 o                         
   0  10   1        289.01        283.82         6.01 o                         
   1  10   1         50.39         46.33         2.27 o                         
   2  10   1          3.99          4.74         1.29 o                         
   3  10   1          7.48          9.54         1.69 o                         
   4  10   1         44.28         40.08         3.18 o                         
   5  10   1         15.30         13.40         2.30 o                         
   6  10   1          6.45          5.96         1.90 o                         
  -5  11   1          1.02          1.42         1.35 o                         
  -4  11   1          4.25          5.35         1.62 o                         
  -3  11   1         28.05         27.42         2.98 o                         
  -2  11   1        110.33        104.12         5.49 o                         
  -1  11   1         22.49         25.32         1.74 o                         
   0  11   1         13.05         13.02         1.43 o                         
   1  11   1         21.34         22.80         2.98 o                         
   2  11   1         20.09         21.73         2.44 o                         
   3  11   1         47.34         40.15         3.25 o                         
   4  11   1         26.03         27.15         3.05 o                         
   5  11   1          2.31          0.81         1.49 o                         
  -5  12   1          6.97          6.84         1.96 o                         
  -4  12   1         12.93         13.27         2.50 o                         
  -3  12   1         17.86         15.23         2.44 o                         
  -2  12   1         19.77         24.23         2.84 o                         
  -1  12   1         82.92         81.22         3.59 o                         
   0  12   1         10.62         11.12         1.79 o                         
   1  12   1         28.08         32.44         2.15 o                         
   2  12   1          0.80          0.88         1.02 o                         
   3  12   1          8.94          8.26         1.83 o                         
   4  12   1          6.00          6.29         1.76 o                         
  -4  13   1          3.23          2.57         1.62 o                         
  -3  13   1          7.41          9.41         2.23 o                         
  -2  13   1          8.95         10.09         2.10 o                         
  -1  13   1         38.19         39.12         4.37 o                         
   0  13   1          3.40          5.25         1.12 o                         
   1  13   1          0.53          1.96         1.29 o                         
   2  13   1          4.21          5.75         1.62 o                         
   3  13   1          4.63          4.94         1.69 o                         
  -2  14   1          4.35          3.32         1.56 o                         
  -1  14   1          5.85          6.13         1.26 o                         
   0  14   1         23.14         27.43         2.32 o                         
   1  14   1         11.53         10.83         2.23 o                         
   2  14   1         13.10         15.77         2.64 o                         
  -2 -14   2         10.37         12.94         1.55 o                         
  -1 -14   2          0.09          0.49         0.88 o                         
   0 -14   2          0.80          0.88         1.29 o                         
   1 -14   2         14.57         15.03         2.37 o                         
  -4 -13   2          2.82          3.11         1.56 o                         
  -3 -13   2          2.20          3.01         1.03 o                         
  -2 -13   2          5.14          4.75         1.07 o                         
  -1 -13   2          3.17          2.84         0.96 o                         
   0 -13   2         25.38         24.84         2.64 o                         
   1 -13   2          7.59          6.63         1.69 o                         
   2 -13   2          0.16          0.00         1.22 o                         
   3 -13   2         19.06         22.74         2.84 o                         
  -5 -12   2         14.94         12.93         2.37 o                         
  -4 -12   2         11.14         11.30         2.10 o                         
  -3 -12   2         12.75         13.27         1.44 o                         
  -2 -12   2         35.19         32.59         1.84 o                         
  -1 -12   2         28.53         27.81         2.20 o                         
   0 -12   2         39.09         37.60         1.91 o                         
   1 -12   2         16.60         18.89         2.23 o                         
   2 -12   2          9.93          9.27         1.83 o                         
   3 -12   2         19.84         21.05         2.57 o                         
   4 -12   2         29.71         28.70         3.05 o                         
  -5 -11   2          6.20          3.93         1.49 o                         
  -4 -11   2         17.20         19.29         1.72 o                         
  -3 -11   2         23.69         23.23         1.70 o                         
  -2 -11   2          2.76          1.53         0.76 o                         
  -1 -11   2         50.76         48.22         2.10 o                         
   0 -11   2         21.38         20.76         2.10 o                         
   1 -11   2         43.75         44.01         2.98 o                         
   2 -11   2          8.88          8.19         1.62 o                         
   3 -11   2          5.89          5.48         1.49 o                         
   4 -11   2          8.92         10.63         2.10 o                         
   5 -11   2         22.38         25.93         2.98 o                         
  -6 -10   2          7.39          8.93         1.90 o                         
  -5 -10   2         18.69         22.13         2.10 o                         
  -4 -10   2         47.12         51.80         5.08 o                         
  -3 -10   2         51.63         52.71         2.30 o                         
  -2 -10   2        120.31        120.67         3.81 o                         
  -1 -10   2         11.97         12.69         1.29 o                         
   0 -10   2         48.14         51.68         1.97 o                         
   1 -10   2         10.36          9.41         1.22 o                         
   2 -10   2          5.17          7.45         1.56 o                         
   3 -10   2         58.65         59.11         3.59 o                         
   4 -10   2         20.57         19.90         2.37 o                         
   5 -10   2          1.67          1.22         1.29 o                         
  -6  -9   2          2.87          2.71         1.29 o                         
  -5  -9   2         17.45         20.83         1.72 o                         
  -4  -9   2         31.93         34.74         1.91 o                         
  -3  -9   2         92.31         85.00         3.02 o                         
  -2  -9   2        117.19        116.49         3.54 o                         
  -1  -9   2          1.75          2.41         0.59 o                         
   0  -9   2         37.39         38.79         1.62 o                         
   1  -9   2         32.58         31.02         1.40 o                         
   2  -9   2          3.11          2.37         0.95 o                         
   3  -9   2         66.59         70.29         3.86 o                         
   4  -9   2         88.05         96.65         4.94 o                         
   5  -9   2          9.40         11.24         1.96 o                         
   6  -9   2          8.72         12.39         2.23 o                         
  -7  -8   2          5.02          5.08         1.69 o                         
  -6  -8   2          1.59          1.36         1.05 o                         
  -5  -8   2          7.38         10.55         3.01 o                         
  -4  -8   2         60.73         59.51         2.49 o                         
  -3  -8   2        199.01        185.61         5.27 o                         
  -2  -8   2         60.14         61.24         2.25 o                         
  -1  -8   2         28.31         28.33         1.34 o                         
   0  -8   2        322.86        332.29         7.63 o                         
   1  -8   2         79.41         79.60         6.43 o                         
   2  -8   2        209.10        212.81         5.31 o                         
   3  -8   2         24.75         26.60         2.17 o                         
   4  -8   2         99.29        114.27         5.42 o                         
   5  -8   2          6.89          8.60         1.76 o                         
   6  -8   2         16.13         14.76         2.30 o                         
  -7  -7   2         10.02          9.61         1.96 o                         
  -6  -7   2         13.71         17.87         3.28 o                         
  -5  -7   2         37.25         32.61         1.87 o                         
  -4  -7   2         52.76         52.52         2.40 o                         
  -3  -7   2        161.48        159.74         4.38 o                         
  -2  -7   2        145.49        138.32         3.88 o                         
  -1  -7   2        176.00        175.34         4.53 o                         
   0  -7   2        221.42        226.27         5.50 o                         
   1  -7   2         23.30         24.57         1.07 o                         
   2  -7   2         70.51         67.94         2.95 o                         
   3  -7   2        187.96        196.70         7.59 o                         
   4  -7   2         41.72         42.45         2.78 o                         
   5  -7   2         35.54         42.85         3.05 o                         
   6  -7   2         12.59         15.16         2.23 o                         
   7  -7   2         23.32         29.11         3.11 o                         
  -8  -6   2          8.65         11.17         2.23 o                         
  -7  -6   2          2.98          4.02         1.11 o                         
  -6  -6   2          9.65         10.57         1.32 o                         
  -5  -6   2          1.44          0.14         0.57 o                         
  -4  -6   2         43.16         44.52         1.96 o                         
  -3  -6   2         48.44         45.50         1.87 o                         
  -2  -6   2       1744.33       1886.30        40.40 o                         
  -1  -6   2        185.06        196.83         4.88 o                         
   0  -6   2        139.37        156.70         5.83 o                         
   1  -6   2        411.22        416.90         9.29 o                         
   2  -6   2        265.25        287.43         6.75 o                         
   3  -6   2        170.46        174.90        12.61 o                         
   4  -6   2         44.28         46.85         2.84 o                         
   5  -6   2         61.79         68.26         3.79 o                         
   6  -6   2          9.69         11.24         1.90 o                         
   7  -6   2          4.64          6.36         1.76 o                         
  -8  -5   2          2.32          1.76         1.35 o                         
  -7  -5   2         22.64         32.47         4.94 o                         
  -6  -5   2         91.73         85.79         3.33 o                         
  -5  -5   2         10.65         10.68         1.69 o                         
  -4  -5   2        139.28        130.11         3.93 o                         
  -3  -5   2         23.54         19.94         1.20 o                         
  -2  -5   2        976.23        999.78        22.20 o                         
  -1  -5   2        724.83        801.27        18.85 o                         
   0  -5   2       1003.18       1094.36        33.75 o                         
   1  -5   2          7.80          8.45         0.56 o                         
   2  -5   2        372.29        401.73         8.99 o                         
   3  -5   2         32.97         35.18         1.30 o                         
   4  -5   2          1.95          2.44         0.88 o                         
   5  -5   2        167.81        168.16         6.85 o                         
   6  -5   2        103.83        103.50         5.08 o                         
   7  -5   2          2.46          1.42         1.15 o                         
  -8  -4   2          3.06          3.25         1.42 o                         
  -7  -4   2          9.99          8.49         1.27 o                         
  -6  -4   2          4.82          5.65         1.03 o                         
  -5  -4   2        168.86        172.85         9.39 o                         
  -4  -4   2        110.80        115.25         3.55 o                         
  -3  -4   2        465.56        448.16        10.71 o                         
  -2  -4   2        114.77        117.98         3.36 o                         
  -1  -4   2        596.86        615.03        13.69 o                         
   0  -4   2        261.24        265.59        11.82 o                         
   1  -4   2         63.51         72.62         1.96 o                         
   2  -4   2         48.05         56.82         2.64 o                         
   3  -4   2         93.00         98.50         2.64 o                         
   4  -4   2        193.92        209.56         7.73 o                         
   5  -4   2         54.31         56.47         3.18 o                         
   6  -4   2         20.89         19.90         2.10 o                         
   7  -4   2          7.65          9.14         1.69 o                         
   8  -4   2          0.61          0.47         1.35 o                         
  -8  -3   2         33.34         32.34         2.34 o                         
  -7  -3   2         33.81         36.60         2.18 o                         
  -6  -3   2        109.71        104.89         3.69 o                         
  -5  -3   2         57.20         62.13         2.47 o                         
  -4  -3   2        309.33        332.13         8.93 o                         
  -3  -3   2        551.56        584.01        13.07 o                         
  -2  -3   2        653.12        664.21        18.45 o                         
  -1  -3   2        709.19        773.52        17.00 o                         
   0  -3   2        831.26        889.44        20.78 o                         
   1  -3   2         47.18         44.28         1.32 o                         
   2  -3   2        464.34        515.81        16.36 o                         
   3  -3   2        375.82        386.12        12.65 o                         
   4  -3   2         57.19         60.41         2.98 o                         
   5  -3   2         42.10         42.32         2.57 o                         
   6  -3   2          8.82          9.07         1.49 o                         
   7  -3   2          2.13          3.48         0.95 o                         
   8  -3   2          4.33          5.08         1.69 o                         
  -8  -2   2         12.46         13.94         2.30 o                         
  -7  -2   2         48.81         50.47         2.57 o                         
  -6  -2   2        194.10        193.79         5.70 o                         
  -5  -2   2         64.39         58.63         8.40 o                         
  -4  -2   2         51.42         52.69         2.06 o                         
  -3  -2   2        103.76         95.04         4.07 o                         
  -2  -2   2          9.16          9.48         1.02 o                         
   0  -2   2        133.43        131.01         4.48 o                         
   1  -2   2       1138.78       1227.53        25.87 o                         
   2  -2   2        665.59        717.35        15.46 o                         
   3  -2   2        298.41        319.69        10.53 o                         
   4  -2   2         10.33         11.37         1.22 o                         
   5  -2   2        349.98        365.01        12.43 o                         
   6  -2   2         54.76         48.84         2.15 o                         
   7  -2   2          4.34          4.94         1.01 o                         
   8  -2   2          6.47          6.77         1.76 o                         
  -8  -1   2          6.82          6.70         1.76 o                         
  -7  -1   2        168.75        189.15         8.13 o                         
  -6  -1   2         41.90         39.52         3.35 o                         
  -5  -1   2         41.74         40.76         2.84 o                         
  -4  -1   2        311.21        369.64        12.84 o                         
  -3  -1   2        276.54        271.72         9.52 o                         
  -2  -1   2        209.65        198.17         7.14 o                         
  -1  -1   2       4773.84       4462.62       124.11 o                         
   0  -1   2       1377.32       1458.37        30.60 o                         
   1  -1   2        228.69        250.72         5.56 o                         
   2  -1   2       1061.65       1195.98        25.34 o                         
   3  -1   2        179.46        202.95         4.87 o                         
   4  -1   2          3.44          3.72         0.68 o                         
   5  -1   2         12.30         12.41         1.05 o                         
   6  -1   2        308.27        304.06         7.63 o                         
   7  -1   2         45.58         43.33         3.11 o                         
   8  -1   2          4.33          3.86         1.56 o                         
  -8   0   2          7.86          7.31         1.76 o                         
  -7   0   2          0.00          0.20         1.02 o                         
  -6   0   2        132.56        142.03         6.71 o                         
  -5   0   2          1.21          0.07         0.54 o                         
  -4   0   2          1.68          2.50         0.81 o                         
  -3   0   2        508.62        575.01        18.70 o                         
  -2   0   2       2033.59       2268.41        39.35 o                         
  -1   0   2        257.72        229.82         5.20 o                         
   0   0   2        507.13        501.15        10.69 o                         
   1   0   2         35.67         37.34         2.34 o                         
   2   0   2       1308.23       1470.45        30.96 o                         
   3   0   2        843.07       1060.27        22.59 o                         
   4   0   2        156.87        147.05         3.83 o                         
   5   0   2        127.79        132.83         3.74 o                         
   6   0   2        303.51        310.60         7.72 o                         
   7   0   2         40.47         38.39         2.84 o                         
   8   0   2          1.17         -0.41         1.15 o                         
  -8   1   2          6.34          9.61         1.96 o                         
  -7   1   2        172.13        166.59         7.25 o                         
  -5   1   2         39.64         43.60         3.05 o                         
  -4   1   2        298.27        322.43        11.48 o                         
  -3   1   2        276.28        273.90         9.65 o                         
  -2   1   2        213.13        199.52         6.54 o                         
  -1   1   2       4709.00       4975.75       622.03 o                         
   0   1   2       1395.73       1530.89        62.26 o                         
   1   1   2        228.39        237.91         5.25 o                         
   2   1   2       1066.45       1206.92        25.47 o                         
   3   1   2        178.96        201.65         4.72 o                         
   4   1   2          3.83          3.47         0.50 o                         
   5   1   2         12.81         13.60         0.99 o                         
   6   1   2        310.93        318.26        10.99 o                         
   7   1   2         45.18         41.10         2.91 o                         
   8   1   2          4.31          4.13         1.49 o                         
  -8   2   2         12.59         12.79         2.10 o                         
  -4   2   2         50.95         48.29         2.44 o                         
  -3   2   2        102.92         87.23         3.24 o                         
  -2   2   2         10.54         10.04         0.65 o                         
  -1   2   2       6769.49       5046.66       297.84 o                         
   0   2   2        138.85        135.95         3.17 o                         
   1   2   2       1131.28       1102.83        32.33 o                         
   2   2   2        662.81        701.07        20.95 o                         
   3   2   2        298.80        318.17         8.02 o                         
   4   2   2          8.67          9.49         0.68 o                         
   5   2   2        355.97        377.17         8.74 o                         
   6   2   2         54.98         49.84         2.98 o                         
   7   2   2          4.51          4.67         1.35 o                         
   8   2   2          6.68          8.60         1.69 o                         
  -7   3   2         34.77         36.22         2.71 o                         
  -6   3   2        109.54        104.19         4.81 o                         
  -5   3   2         59.20         59.59         3.12 o                         
  -4   3   2        310.09        330.07        11.14 o                         
  -3   3   2        540.21        554.41        12.80 o                         
  -2   3   2        647.02        681.66        16.43 o                         
  -1   3   2        684.29        780.20        13.82 o                         
   0   3   2        815.61        849.62        18.18 o                         
   1   3   2         47.33         43.49         1.83 o                         
   2   3   2        464.78        481.45        14.59 o                         
   3   3   2        377.21        387.72         8.54 o                         
   4   3   2         59.08         61.25         2.74 o                         
   5   3   2         43.26         46.52         2.57 o                         
   6   3   2          8.82          9.00         1.42 o                         
   7   3   2          1.92          1.49         1.15 o                         
   8   3   2          4.38          4.40         1.42 o                         
  -8   4   2          3.11          4.47         1.49 o                         
  -7   4   2          9.97          7.45         1.62 o                         
  -6   4   2          4.22          3.59         1.08 o                         
  -5   4   2        164.41        159.17         6.44 o                         
  -4   4   2        110.49        109.64         4.68 o                         
  -3   4   2        469.75        471.98        10.69 o                         
  -2   4   2        123.13        127.26         3.38 o                         
  -1   4   2        590.16        620.85        13.65 o                         
   0   4   2        253.56        255.78         5.14 o                         
   1   4   2         71.00         81.13         2.22 o                         
   2   4   2         44.95         46.59         2.03 o                         
   3   4   2         92.80         96.62         3.66 o                         
   4   4   2        196.08        204.28         4.87 o                         
   5   4   2         56.22         53.16         2.78 o                         
   6   4   2         20.92         20.65         1.90 o                         
   7   4   2          7.92         11.30         1.69 o                         
   8   4   2          0.62          2.30         1.29 o                         
  -8   5   2          2.13          2.23         1.22 o                         
  -7   5   2         23.74         25.32         2.50 o                         
  -6   5   2         91.35         86.90         4.40 o                         
  -5   5   2         11.63         12.05         0.89 o                         
  -4   5   2        137.93        129.46         3.39 o                         
  -3   5   2         24.86         23.89         0.80 o                         
  -2   5   2        983.79       1020.54        22.13 o                         
  -1   5   2        734.20        802.79        14.77 o                         
   0   5   2        986.80       1070.31        19.05 o                         
   1   5   2          8.12         10.82         1.05 o                         
   2   5   2        377.85        384.57         8.91 o                         
   3   5   2         32.92         34.94         1.76 o                         
   4   5   2          1.67          2.03         0.68 o                         
   5   5   2        165.57        162.06         5.96 o                         
   6   5   2        104.66         89.95         4.06 o                         
   7   5   2          2.36          1.62         1.08 o                         
  -8   6   2          8.96          7.45         1.83 o                         
  -7   6   2          3.03          2.91         1.29 o                         
  -6   6   2         10.46         10.02         1.69 o                         
  -5   6   2          1.05          0.88         0.88 o                         
  -4   6   2         42.30         39.88         2.64 o                         
  -3   6   2         48.20         44.13         3.25 o                         
  -2   6   2       1744.86       1838.40        55.25 o                         
  -1   6   2        183.98        190.85         4.05 o                         
   0   6   2        134.76        153.52         4.84 o                         
   1   6   2        403.52        388.64         9.03 o                         
   2   6   2        271.92        284.77         6.81 o                         
   3   6   2        172.13        172.10         4.58 o                         
   4   6   2         47.09         40.70         1.73 o                         
   5   6   2         60.75         65.41         3.11 o                         
   6   6   2          9.71         10.02         1.42 o                         
   7   6   2          4.55          4.26         1.29 o                         
  -7   7   2          9.76          8.33         1.83 o                         
  -6   7   2         13.85         14.62         2.10 o                         
  -5   7   2         37.53         33.04         2.64 o                         
  -4   7   2         50.77         51.53         3.18 o                         
  -3   7   2        161.85        138.65         4.39 o                         
  -2   7   2        145.00        139.52         6.49 o                         
  -1   7   2        178.75        175.11         3.87 o                         
   0   7   2        221.84        223.43         5.00 o                         
   1   7   2         22.92         23.26         1.17 o                         
   2   7   2         70.86         69.14         2.28 o                         
   3   7   2        184.69        167.26         4.47 o                         
   4   7   2         41.79         38.21         1.66 o                         
   5   7   2         35.07         34.21         1.90 o                         
   6   7   2         11.98         10.00         1.16 o                         
   7   7   2         23.91         26.60         3.05 o                         
  -7   8   2          4.84          4.87         1.69 o                         
  -6   8   2          1.52          0.00         1.02 o                         
  -5   8   2          7.40         10.09         1.83 o                         
  -4   8   2         60.94         65.01         3.79 o                         
  -3   8   2        197.58        195.44        10.24 o                         
  -2   8   2         60.43         61.38         1.95 o                         
  -1   8   2         28.00         27.18         1.21 o                         
   0   8   2        320.42        313.12        13.03 o                         
   1   8   2         82.13         79.64         2.53 o                         
   2   8   2        210.48        205.83         7.19 o                         
   3   8   2         25.09         25.60         1.33 o                         
   4   8   2         99.20        101.75         3.22 o                         
   5   8   2          7.27          5.96         1.56 o                         
   6   8   2         15.99         15.97         2.50 o                         
  -6   9   2          2.69          1.22         1.15 o                         
  -5   9   2         17.36         15.37         2.30 o                         
  -4   9   2         32.49         35.47         2.84 o                         
  -3   9   2         94.00         93.07         4.81 o                         
  -2   9   2        116.26        108.51         3.01 o                         
  -1   9   2          1.23          2.57         0.57 o                         
   0   9   2         38.55         36.41         1.45 o                         
   1   9   2         32.43         26.40         1.43 o                         
   2   9   2          3.33          2.75         0.98 o                         
   3   9   2         64.00         60.75         2.28 o                         
   4   9   2         87.41         72.40         4.27 o                         
   5   9   2          9.11          6.29         1.76 o                         
   6   9   2          9.22         10.29         2.17 o                         
  -6  10   2          6.97          7.38         1.90 o                         
  -5  10   2         18.61         18.61         2.57 o                         
  -4  10   2         47.41         52.07         3.72 o                         
  -3  10   2         53.09         49.23         3.45 o                         
  -2  10   2        121.38        126.37         7.06 o                         
  -1  10   2         12.28         11.24         0.99 o                         
   0  10   2         48.43         47.68         1.79 o                         
   1  10   2         11.64         14.69         1.15 o                         
   2  10   2          4.86          4.20         1.15 o                         
   3  10   2         58.20         59.79         3.79 o                         
   4  10   2         20.21         24.10         2.71 o                         
   5  10   2          1.48          1.08         1.15 o                         
  -5  11   2          6.19          4.74         1.76 o                         
  -4  11   2         17.37         22.34         2.91 o                         
  -3  11   2         23.79         23.56         2.78 o                         
  -2  11   2          2.90          2.32         0.94 o                         
  -1  11   2         50.86         52.37         2.00 o                         
   0  11   2         22.72         23.03         1.36 o                         
   1  11   2         44.05         47.93         3.32 o                         
   2  11   2          9.18          6.97         1.56 o                         
   3  11   2          5.42          4.60         1.42 o                         
   4  11   2          8.77          8.12         1.83 o                         
   5  11   2         22.67         22.61         2.91 o                         
  -5  12   2         15.14         14.89         2.78 o                         
  -4  12   2         10.83         13.47         2.50 o                         
  -3  12   2         13.21         12.18         2.37 o                         
  -2  12   2         36.17         31.34         2.27 o                         
  -1  12   2         27.87         30.87         2.09 o                         
   0  12   2         39.57         37.64         2.22 o                         
   1  12   2         16.58         20.31         2.44 o                         
   2  12   2         10.38          8.80         1.83 o                         
   3  12   2         19.90         17.06         2.57 o                         
   4  12   2         29.11         32.49         3.52 o                         
  -4  13   2          2.85          3.18         1.69 o                         
  -3  13   2          2.31          5.01         1.83 o                         
  -2  13   2          5.32          4.94         1.83 o                         
  -1  13   2          3.01          1.60         0.81 o                         
   0  13   2         25.66         28.30         2.24 o                         
   1  13   2          7.65          8.12         1.83 o                         
   2  13   2          0.22          0.20         1.15 o                         
   3  13   2         19.41         23.56         3.05 o                         
  -2  14   2          9.90         10.69         2.44 o                         
  -1  14   2          0.12          0.67         0.84 o                         
   0  14   2          0.74          0.97         0.84 o                         
   1  14   2         14.24         14.35         2.44 o                         
  -1 -14   3          4.04          5.55         1.83 o                         
   0 -14   3          4.95          6.09         1.83 o                         
  -3 -13   3          8.39          9.51         1.39 o                         
  -2 -13   3         18.76         20.08         1.69 o                         
  -1 -13   3          1.72          1.96         1.29 o                         
   0 -13   3          4.48          3.45         1.35 o                         
   1 -13   3          0.60          1.02         1.29 o                         
   2 -13   3         13.48         16.58         2.50 o                         
   3 -13   3         16.68         21.25         2.84 o                         
  -4 -12   3          1.48          0.98         0.88 o                         
  -3 -12   3         11.66         11.46         2.30 o                         
  -2 -12   3          2.61          3.69         0.92 o                         
  -1 -12   3          8.34          8.27         1.12 o                         
   0 -12   3         49.61         50.03         3.39 o                         
   1 -12   3          3.22          3.11         1.35 o                         
   2 -12   3         24.78         24.84         2.71 o                         
   3 -12   3         43.92         47.53         3.59 o                         
   4 -12   3         13.57         15.16         2.50 o                         
  -5 -11   3         10.08          9.58         1.46 o                         
  -4 -11   3          9.01          9.29         1.46 o                         
  -3 -11   3         25.73         27.22         1.79 o                         
  -2 -11   3          2.40          0.81         0.71 o                         
  -1 -11   3         35.39         38.39         1.85 o                         
   0 -11   3         54.71         51.53         3.25 o                         
   1 -11   3         43.57         41.43         2.91 o                         
   2 -11   3         29.55         26.47         2.64 o                         
   3 -11   3         56.79         59.18         3.93 o                         
   4 -11   3          9.58          9.27         2.03 o                         
  -6 -10   3          5.71          4.47         1.62 o                         
  -5 -10   3         10.10         12.46         1.53 o                         
  -4 -10   3          2.64          4.13         0.98 o                         
  -3 -10   3         53.59         49.36         6.74 o                         
  -2 -10   3         19.07         16.30         1.36 o                         
  -1 -10   3         28.45         31.01         1.65 o                         
   0 -10   3         26.94         24.17         2.30 o                         
   1 -10   3          0.29          0.74         0.88 o                         
   2 -10   3         69.16         75.03         4.13 o                         
   3 -10   3        117.12        128.57         6.03 o                         
   4 -10   3         48.56         50.17         3.52 o                         
   5 -10   3          1.24          0.95         1.42 o                         
  -6  -9   3         14.12         13.31         1.79 o                         
  -5  -9   3          3.26          4.85         1.09 o                         
  -4  -9   3         22.11         21.48         1.67 o                         
  -3  -9   3         14.37         13.47         1.33 o                         
  -2  -9   3        117.79        119.45         3.66 o                         
  -1  -9   3        105.65        108.21         3.96 o                         
   0  -9   3        215.34        201.75         7.80 o                         
   1  -9   3          6.85          7.17         1.35 o                         
   2  -9   3         11.36         11.78         1.76 o                         
   3  -9   3          4.75          3.72         1.29 o                         
   4  -9   3          1.31          1.83         1.22 o                         
   5  -9   3          0.69          0.14         1.02 o                         
   6  -9   3         11.44         12.45         2.30 o                         
  -7  -8   3          2.86          3.38         1.49 o                         
  -6  -8   3         20.60         21.86         1.89 o                         
  -5  -8   3         54.20         58.87         2.70 o                         
  -4  -8   3         10.45         10.41         1.22 o                         
  -3  -8   3        223.56        213.86         9.05 o                         
  -2  -8   3        372.97        363.58         8.89 o                         
  -1  -8   3          8.84          8.92         0.85 o                         
   0  -8   3         11.83          9.72         0.83 o                         
   1  -8   3         93.23         93.05         2.72 o                         
   2  -8   3         12.06         13.88         1.69 o                         
   3  -8   3         58.60         59.59         3.39 o                         
   4  -8   3          1.44          1.08         0.95 o                         
   5  -8   3         82.69         86.55         4.74 o                         
   6  -8   3          3.99          4.87         1.69 o                         
  -7  -7   3          6.03          7.00         1.28 o                         
  -6  -7   3         43.51         42.75         2.37 o                         
  -5  -7   3         29.94         26.23         1.81 o                         
  -4  -7   3        133.23        131.54         4.16 o                         
  -3  -7   3        232.21        233.98         6.31 o                         
  -2  -7   3         53.94         48.54         2.40 o                         
  -1  -7   3         36.10         35.28         1.47 o                         
   0  -7   3        105.74        102.97         2.27 o                         
   1  -7   3         32.46         34.64         1.33 o                         
   2  -7   3          9.23         12.93         1.56 o                         
   3  -7   3         17.36         16.65         1.83 o                         
   4  -7   3         39.23         41.64         2.84 o                         
   5  -7   3         20.79         24.30         2.44 o                         
   6  -7   3         16.67         14.55         2.23 o                         
  -7  -6   3          7.11          8.15         1.39 o                         
  -6  -6   3          5.20          6.69         2.44 o                         
  -5  -6   3        180.10        187.09         5.66 o                         
  -4  -6   3         75.76         72.58         2.78 o                         
  -3  -6   3        411.92        402.45         9.59 o                         
  -2  -6   3        302.37        289.42        10.32 o                         
  -1  -6   3        198.49        192.70         4.87 o                         
   0  -6   3        176.61        193.98         4.83 o                         
   1  -6   3         25.87         24.88         0.78 o                         
   2  -6   3        222.27        236.64         8.48 o                         
   3  -6   3          3.78          3.99         1.02 o                         
   4  -6   3         35.92         37.17         2.57 o                         
   5  -6   3         45.10         43.81         3.05 o                         
   6  -6   3         15.80         14.55         2.71 o                         
   7  -6   3          3.90          5.28         1.17 o                         
  -8  -5   3          0.17         -0.08         0.98 o                         
  -7  -5   3         11.70         12.46         1.56 o                         
  -6  -5   3         44.63         45.32         3.05 o                         
  -5  -5   3         40.42         36.93         1.96 o                         
  -4  -5   3        171.63        165.23         6.31 o                         
  -3  -5   3        154.81        157.57         4.46 o                         
  -2  -5   3        790.51        843.41        32.78 o                         
  -1  -5   3        804.08        842.62        18.90 o                         
   0  -5   3        658.19        670.53        13.16 o                         
   1  -5   3        180.08        189.12         4.49 o                         
   2  -5   3          3.32          3.44         0.52 o                         
   3  -5   3         57.34         51.81         2.78 o                         
   4  -5   3        264.09        292.83        10.45 o                         
   5  -5   3         30.37         32.90         2.50 o                         
   6  -5   3          5.76          8.14         1.15 o                         
   7  -5   3         32.21         40.18         2.25 o                         
  -8  -4   3         18.01         21.06         2.20 o                         
  -7  -4   3          4.82          4.05         1.29 o                         
  -6  -4   3         45.40         41.76         3.39 o                         
  -5  -4   3         53.34         47.57         2.23 o                         
  -4  -4   3         62.77         57.97         4.00 o                         
  -3  -4   3         67.58         66.73         2.37 o                         
  -2  -4   3       1502.61       1647.82        35.90 o                         
  -1  -4   3         60.96         70.98         1.98 o                         
   0  -4   3        455.49        501.85         9.40 o                         
   1  -4   3        597.82        651.47        11.46 o                         
   2  -4   3        591.77        668.29        14.58 o                         
   3  -4   3         27.81         24.54         1.19 o                         
   4  -4   3         52.73         59.38         2.20 o                         
   5  -4   3         33.32         37.29         3.08 o                         
   6  -4   3          0.65          0.78         0.67 o                         
   7  -4   3          7.78          7.69         1.22 o                         
  -8  -3   3          0.99          1.24         1.02 o                         
  -7  -3   3         33.86         33.05         2.24 o                         
  -6  -3   3         18.52         16.03         1.56 o                         
  -5  -3   3         10.73         10.24         1.19 o                         
  -4  -3   3        171.74        169.11         4.84 o                         
  -3  -3   3        676.26        692.00        15.89 o                         
  -2  -3   3        323.80        316.47         7.21 o                         
  -1  -3   3        211.33        244.91         5.54 o                         
   0  -3   3         72.74         68.54         2.26 o                         
   1  -3   3        221.49        233.96         5.40 o                         
   2  -3   3        234.13        252.07         5.90 o                         
   3  -3   3         26.05         33.50         1.36 o                         
   4  -3   3        202.52        209.24         5.35 o                         
   5  -3   3        296.58        288.24        10.52 o                         
   6  -3   3        117.84        119.26         3.81 o                         
   7  -3   3          7.78          5.96         1.56 o                         
  -8  -2   3          7.89          9.43         1.47 o                         
  -7  -2   3         55.12         52.13         2.65 o                         
  -6  -2   3         18.81         19.50         1.62 o                         
  -5  -2   3         45.84         47.56         4.23 o                         
  -4  -2   3        120.73        117.25         5.22 o                         
  -3  -2   3        685.28        708.42        23.09 o                         
  -2  -2   3        462.82        492.01        11.05 o                         
  -1  -2   3       1644.99       1906.53        39.81 o                         
   0  -2   3        103.19        101.68         2.50 o                         
   1  -2   3       1077.63       1231.75        26.02 o                         
   2  -2   3        275.25        327.62         7.38 o                         
   3  -2   3         28.47         27.21         1.29 o                         
   4  -2   3        461.74        480.60        10.96 o                         
   5  -2   3        206.77        201.75         5.32 o                         
   6  -2   3         31.86         32.13         1.73 o                         
   7  -2   3          2.42          1.56         1.29 o                         
  -8  -1   3         63.37         59.11         4.13 o                         
  -7  -1   3         45.47         41.61         2.37 o                         
  -6  -1   3         32.02         29.38         2.84 o                         
  -5  -1   3        117.82        126.38         5.90 o                         
  -4  -1   3         67.15         67.87         3.59 o                         
  -3  -1   3          5.27          4.12         0.57 o                         
  -2  -1   3        104.99        103.18         2.84 o                         
  -1  -1   3        160.37        161.28         3.88 o                         
   0  -1   3       1233.33       1253.35        26.47 o                         
   1  -1   3          7.34         10.98         1.12 o                         
   2  -1   3        655.28        735.95        15.80 o                         
   3  -1   3        155.31        163.94         4.08 o                         
   4  -1   3         81.29         77.38         6.06 o                         
   5  -1   3        189.13        185.51         8.95 o                         
   6  -1   3         15.41         17.19         1.96 o                         
   7  -1   3          2.12          3.79         1.35 o                         
   8  -1   3          6.70          8.39         1.90 o                         
  -8   0   3         28.57         26.40         2.91 o                         
  -7   0   3         94.83        106.54         5.96 o                         
  -6   0   3         10.70         10.36         1.96 o                         
  -5   0   3        416.22        416.58        14.89 o                         
  -4   0   3        186.30        199.16         7.87 o                         
  -3   0   3        188.18        196.49         3.96 o                         
  -2   0   3         92.52         92.09         1.99 o                         
  -1   0   3         42.26         50.84         1.55 o                         
   0   0   3         73.56         59.27         1.63 o                         
   1   0   3         89.21         79.57         5.49 o                         
   2   0   3       1429.82       1619.96        34.14 o                         
   3   0   3         39.78         39.83         1.36 o                         
   4   0   3          0.48          0.50         0.36 o                         
   5   0   3         49.19         48.09         1.90 o                         
   6   0   3         78.74         71.86         3.86 o                         
   7   0   3         10.44          8.66         1.69 o                         
   8   0   3          0.00         -1.52         1.02 o                         
  -8   1   3         63.79         57.28         3.93 o                         
  -6   1   3         30.36         30.06         2.98 o                         
  -5   1   3        117.07        124.33         3.74 o                         
  -4   1   3         72.11         66.81         2.25 o                         
  -3   1   3          4.18          2.99         0.36 o                         
  -2   1   3        105.16        106.82         2.33 o                         
  -1   1   3        160.95        176.39         4.27 o                         
   0   1   3       1234.79       1254.87        26.55 o                         
   1   1   3          6.10          6.35         0.40 o                         
   2   1   3        657.30        751.93        16.05 o                         
   3   1   3        157.26        170.54         4.09 o                         
   4   1   3         81.00         73.11         2.85 o                         
   5   1   3        189.04        189.50         7.05 o                         
   6   1   3         15.96         18.82         1.96 o                         
   7   1   3          1.87          1.90         1.08 o                         
   8   1   3          6.80         13.54         2.10 o                         
  -6   2   3         20.07         18.82         1.62 o                         
  -5   2   3         46.97         48.28         2.51 o                         
  -4   2   3        123.24        115.31         3.38 o                         
  -3   2   3        686.84        748.70        13.56 o                         
  -2   2   3        476.55        508.31         9.26 o                         
  -1   2   3       1625.47       1842.51        27.96 o                         
   0   2   3        102.57        108.90         2.73 o                         
   1   2   3       1092.38       1216.45        25.72 o                         
   2   2   3        286.06        334.40        10.54 o                         
   3   2   3         28.44         27.52         0.94 o                         
   4   2   3        461.93        446.89        15.81 o                         
   5   2   3        207.06        215.22         7.80 o                         
   6   2   3         32.18         29.52         2.37 o                         
   7   2   3          2.48          2.64         1.22 o                         
  -7   3   3         35.41         33.51         2.44 o                         
  -6   3   3         19.01         15.16         1.62 o                         
  -5   3   3         10.52         10.49         1.22 o                         
  -4   3   3        166.44        169.18         6.17 o                         
  -3   3   3        686.36        705.15        15.60 o                         
  -2   3   3        320.94        306.86         5.98 o                         
  -1   3   3        204.19        233.80         3.91 o                         
   0   3   3         70.07         66.27         2.64 o                         
   1   3   3        228.45        236.60         7.61 o                         
   2   3   3        237.35        238.07         7.74 o                         
   3   3   3         28.72         35.75         1.90 o                         
   4   3   3        199.23        168.19         6.10 o                         
   5   3   3        296.31        312.35        10.59 o                         
   6   3   3        119.42        110.02         4.88 o                         
   7   3   3          7.32          7.92         1.56 o                         
  -7   4   3          4.97          4.53         1.29 o                         
  -6   4   3         44.88         42.99         2.71 o                         
  -5   4   3         49.93         45.37         2.71 o                         
  -4   4   3         63.14         59.96         5.99 o                         
  -3   4   3         66.15         64.91         2.29 o                         
  -2   4   3       1475.45       1661.40        37.19 o                         
  -1   4   3         64.03         69.96         1.72 o                         
   0   4   3        453.18        488.34        10.79 o                         
   1   4   3        600.24        643.92        19.59 o                         
   2   4   3        590.49        648.80        19.64 o                         
   3   4   3         27.86         23.70         1.56 o                         
   4   4   3         52.67         52.75         2.64 o                         
   5   4   3         34.53         31.48         2.17 o                         
   6   4   3          0.57          0.61         0.95 o                         
   7   4   3          7.63         10.02         1.69 o                         
  -7   5   3         10.87          7.11         1.49 o                         
  -6   5   3         45.58         48.07         3.05 o                         
  -5   5   3         40.28         32.43         2.37 o                         
  -4   5   3        171.60        160.47         7.25 o                         
  -3   5   3        147.99        158.61         4.43 o                         
  -2   5   3        796.53        814.30        14.90 o                         
  -1   5   3        803.26        862.98        17.61 o                         
   0   5   3        664.83        627.54        13.93 o                         
   1   5   3        176.73        183.78         9.09 o                         
   2   5   3          3.64          3.18         0.68 o                         
   3   5   3         53.35         44.83         2.23 o                         
   4   5   3        266.70        271.87         9.16 o                         
   5   5   3         30.36         30.26         2.17 o                         
   6   5   3          5.93          6.77         1.35 o                         
   7   5   3         32.62         37.03         2.71 o                         
  -7   6   3          6.87          6.70         1.62 o                         
  -6   6   3          5.38          6.97         1.49 o                         
  -5   6   3        182.25        201.73         7.86 o                         
  -4   6   3         76.20         74.42         3.52 o                         
  -3   6   3        408.95        383.38        27.63 o                         
  -2   6   3        291.19        296.61         5.90 o                         
  -1   6   3        194.26        187.26         5.03 o                         
   0   6   3        176.71        198.57         4.91 o                         
   1   6   3         24.82         23.44         1.12 o                         
   2   6   3        218.57        214.50         5.45 o                         
   3   6   3          4.02          3.99         0.81 o                         
   4   6   3         35.64         31.08         2.03 o                         
   5   6   3         45.45         46.11         2.64 o                         
   6   6   3         15.28         11.98         1.62 o                         
   7   6   3          3.98          5.35         1.49 o                         
  -7   7   3          6.15          6.29         1.62 o                         
  -6   7   3         42.34         42.58         3.11 o                         
  -5   7   3         29.84         26.40         2.37 o                         
  -4   7   3        134.86        130.99         5.83 o                         
  -3   7   3        234.75        242.32         6.45 o                         
  -2   7   3         52.52         50.95         2.13 o                         
  -1   7   3         37.48         35.26         1.32 o                         
   0   7   3        110.66        108.33         2.65 o                         
   1   7   3         30.73         35.01         1.50 o                         
   2   7   3          9.08          9.05         0.85 o                         
   3   7   3         16.22         13.18         1.06 o                         
   4   7   3         40.10         39.07         1.82 o                         
   5   7   3         20.87         21.49         1.45 o                         
   6   7   3         17.13         19.02         2.34 o                         
  -7   8   3          2.99          2.77         1.42 o                         
  -6   8   3         20.36         19.43         2.44 o                         
  -5   8   3         54.22         53.22         3.59 o                         
  -4   8   3         11.13         10.76         1.76 o                         
  -3   8   3        227.09        216.62         6.09 o                         
  -2   8   3        375.90        359.45         9.72 o                         
  -1   8   3          9.84          8.39         0.76 o                         
   0   8   3         12.24         12.94         2.06 o                         
   1   8   3         94.20         96.27         4.17 o                         
   2   8   3         11.39         11.38         0.99 o                         
   3   8   3         58.83         49.51         3.89 o                         
   4   8   3          1.59          2.47         0.72 o                         
   5   8   3         82.65         82.24         3.01 o                         
   6   8   3          3.99          4.20         1.69 o                         
  -6   9   3         14.53         14.96         2.37 o                         
  -5   9   3          3.00          1.69         1.22 o                         
  -4   9   3         23.62         23.69         2.57 o                         
  -3   9   3         15.71         16.62         1.58 o                         
  -2   9   3        116.39        111.62         3.08 o                         
  -1   9   3        107.65        103.59         2.87 o                         
   0   9   3        215.87        195.94         4.48 o                         
   1   9   3          7.33          7.44         0.91 o                         
   2   9   3         11.73         10.44         1.04 o                         
   3   9   3          4.09          3.47         0.79 o                         
   4   9   3          1.38          0.48         0.60 o                         
   5   9   3          0.69          0.68         0.88 o                         
   6   9   3         11.09         12.72         2.30 o                         
  -6  10   3          5.71          7.92         2.03 o                         
  -5  10   3          9.93         15.16         2.37 o                         
  -4  10   3          2.34          4.20         1.49 o                         
  -3  10   3         54.63         52.78         2.61 o                         
  -2  10   3         20.53         20.87         1.33 o                         
  -1  10   3         27.81         32.00         2.08 o                         
   0  10   3         27.23         25.50         1.35 o                         
   1  10   3          0.17         -0.01         0.54 o                         
   2  10   3         69.97         79.63         2.90 o                         
   3  10   3        116.59        112.86         5.76 o                         
   4  10   3         47.68         40.62         3.18 o                         
   5  10   3          1.20          0.54         1.08 o                         
  -5  11   3         10.43          9.68         2.23 o                         
  -4  11   3          8.53          9.07         2.03 o                         
  -3  11   3         25.71         25.96         2.08 o                         
  -2  11   3          2.62          2.62         0.69 o                         
  -1  11   3         34.45         32.85         1.67 o                         
   0  11   3         54.59         52.47         2.01 o                         
   1  11   3         43.08         41.82         2.78 o                         
   2  11   3         29.81         29.72         2.84 o                         
   3  11   3         56.62         58.84         3.99 o                         
   4  11   3          9.49          9.34         1.96 o                         
  -4  12   3          1.59          0.47         1.35 o                         
  -3  12   3         11.26         12.39         2.44 o                         
  -2  12   3          2.50          3.61         0.87 o                         
  -1  12   3          8.91          8.22         1.05 o                         
   0  12   3         49.04         49.15         3.45 o                         
   1  12   3          2.94          2.37         1.15 o                         
   2  12   3         24.07         22.54         2.64 o                         
   3  12   3         44.25         48.61         3.79 o                         
   4  12   3         13.60         18.95         2.78 o                         
  -3  13   3          8.08          9.34         2.30 o                         
  -2  13   3         18.67         19.40         1.97 o                         
  -1  13   3          1.84          2.65         0.98 o                         
   0  13   3          4.36          5.48         1.56 o                         
   1  13   3          0.52          0.68         1.02 o                         
   2  13   3         13.38         16.45         2.57 o                         
   3  13   3         16.52         18.68         2.78 o                         
  -1  14   3          4.11          4.16         1.27 o                         
   0  14   3          5.04          4.06         1.56 o                         
  -3 -13   4          5.72          6.83         1.29 o                         
  -2 -13   4          2.49          2.23         1.49 o                         
  -1 -13   4          4.41          4.81         1.69 o                         
   0 -13   4          6.13          4.67         1.69 o                         
   1 -13   4         11.36         11.44         2.17 o                         
   2 -13   4          4.45          3.93         1.76 o                         
  -4 -12   4         10.19         11.55         1.58 o                         
  -3 -12   4          8.33          8.31         1.76 o                         
  -2 -12   4          5.54          6.07         1.10 o                         
  -1 -12   4         38.88         39.60         3.11 o                         
   0 -12   4         12.25         11.57         2.03 o                         
   1 -12   4          8.12          9.75         2.10 o                         
   2 -12   4         29.91         33.24         3.25 o                         
   3 -12   4          1.68          5.48         1.69 o                         
  -5 -11   4          5.81          4.60         1.19 o                         
  -4 -11   4          4.64          4.17         1.46 o                         
  -3 -11   4         23.98         22.96         1.78 o                         
  -2 -11   4         45.68         45.37         2.22 o                         
  -1 -11   4         17.51         17.81         1.45 o                         
   0 -11   4         42.50         40.08         3.05 o                         
   1 -11   4          4.17          3.72         1.35 o                         
   2 -11   4         26.96         28.77         2.84 o                         
   3 -11   4         17.02         16.92         2.44 o                         
   4 -11   4         24.98         30.46         3.18 o                         
  -6 -10   4          2.15          3.50         1.21 o                         
  -5 -10   4         20.27         21.31         1.93 o                         
  -4 -10   4         38.46         38.26         2.20 o                         
  -3 -10   4         28.00         31.94         1.93 o                         
  -2 -10   4         54.83         52.17         2.26 o                         
  -1 -10   4          5.38          6.03         0.93 o                         
   0 -10   4          5.64          5.08         1.29 o                         
   1 -10   4          3.90          5.14         1.42 o                         
   2 -10   4         31.65         31.61         2.71 o                         
   3 -10   4        109.87        111.83         5.55 o                         
   4 -10   4          1.28          1.35         1.35 o                         
   5 -10   4          9.21         12.61         1.54 o                         
  -6  -9   4          7.10          9.16         2.17 o                         
  -5  -9   4          1.19          0.59         0.79 o                         
  -4  -9   4         97.89         91.17         3.49 o                         
  -3  -9   4         50.55         47.43         2.25 o                         
  -2  -9   4         10.54         13.34         1.42 o                         
  -1  -9   4         53.29         52.57         2.06 o                         
   0  -9   4         12.08         13.38         1.15 o                         
   1  -9   4         77.74         77.61         4.06 o                         
   2  -9   4        106.05        111.09         5.28 o                         
   3  -9   4         56.14         63.01         3.35 o                         
   4  -9   4         13.34         15.99         1.45 o                         
   5  -9   4          0.86          0.14         0.95 o                         
  -7  -8   4          5.88          8.71         1.55 o                         
  -6  -8   4          6.51          6.29         1.42 o                         
  -5  -8   4         11.89         13.79         1.51 o                         
  -4  -8   4         15.32         16.34         2.50 o                         
  -3  -8   4        336.42        311.48         8.28 o                         
  -2  -8   4        104.65         96.26         6.27 o                         
  -1  -8   4        162.73        155.61         4.39 o                         
   0  -8   4         48.70         48.73         1.82 o                         
   1  -8   4         33.68         33.13         1.44 o                         
   2  -8   4         50.28         57.69         3.39 o                         
   3  -8   4        154.91        165.49         5.01 o                         
   4  -8   4         18.02         16.75         1.62 o                         
   5  -8   4          0.83          0.32         0.78 o                         
   6  -8   4         25.72         37.66         2.36 o                         
  -7  -7   4         11.18         10.45         2.20 o                         
  -6  -7   4          3.86          4.84         1.12 o                         
  -5  -7   4          1.53          1.08         0.72 o                         
  -4  -7   4         52.61         52.63         2.43 o                         
  -3  -7   4        113.23        103.64         5.59 o                         
  -2  -7   4         21.41         21.45         1.32 o                         
  -1  -7   4         42.21         39.82         1.64 o                         
   0  -7   4         54.02         50.82         1.99 o                         
   1  -7   4        114.88        120.18         3.29 o                         
   2  -7   4         41.37         40.61         1.67 o                         
   3  -7   4         60.73         60.89         2.30 o                         
   4  -7   4         78.39         81.42         4.27 o                         
   5  -7   4         21.17         26.40         1.82 o                         
   6  -7   4          8.66          9.25         1.41 o                         
  -7  -6   4         11.97         16.18         1.81 o                         
  -6  -6   4         18.55         17.10         1.69 o                         
  -5  -6   4          8.02          8.42         1.17 o                         
  -4  -6   4         91.99         88.25         3.26 o                         
  -3  -6   4          6.31          6.32         0.93 o                         
  -2  -6   4        173.46        163.63        17.83 o                         
  -1  -6   4        116.52        112.85         4.27 o                         
   0  -6   4        111.15        103.98         2.31 o                         
   1  -6   4          9.81         10.88         1.03 o                         
   2  -6   4         62.93         69.23         2.30 o                         
   3  -6   4         38.27         43.77         1.86 o                         
   4  -6   4         96.45         97.58         3.59 o                         
   5  -6   4         39.37         42.26         2.15 o                         
   6  -6   4          0.48          0.24         1.02 o                         
  -8  -5   4          0.41          0.56         0.92 o                         
  -7  -5   4         10.11         10.11         1.69 o                         
  -6  -5   4          6.38          6.15         1.10 o                         
  -5  -5   4         17.15         18.55         1.57 o                         
  -4  -5   4        145.18        141.41         4.45 o                         
  -3  -5   4        652.67        675.83        15.49 o                         
  -2  -5   4         90.93         77.01         2.58 o                         
  -1  -5   4         81.50         78.51         1.84 o                         
   0  -5   4        226.62        218.41         4.54 o                         
   1  -5   4         78.83         85.11         2.78 o                         
   2  -5   4        115.61        121.40         3.34 o                         
   3  -5   4        124.38        119.91         3.47 o                         
   4  -5   4        412.44        445.08        14.30 o                         
   5  -5   4        146.63        157.99         4.67 o                         
   6  -5   4          5.61          6.16         1.32 o                         
   7  -5   4          5.96          5.08         1.76 o                         
  -8  -4   4          9.19          8.40         1.59 o                         
  -7  -4   4         37.36         34.74         2.37 o                         
  -6  -4   4         32.80         32.59         2.47 o                         
  -5  -4   4        121.60        128.39         4.29 o                         
  -4  -4   4         59.24         58.29         2.42 o                         
  -3  -4   4         33.44         30.19         1.58 o                         
  -2  -4   4        188.84        199.27         4.93 o                         
  -1  -4   4        505.54        548.96         9.97 o                         
   0  -4   4         27.65         26.13         0.99 o                         
   1  -4   4         66.50         64.21         2.84 o                         
   2  -4   4        112.94        111.86         3.11 o                         
   3  -4   4         85.67         95.23         6.33 o                         
   4  -4   4        341.82        353.54        19.79 o                         
   5  -4   4          9.54         10.91         1.12 o                         
   6  -4   4         18.68         20.18         1.58 o                         
   7  -4   4         11.56         15.23         2.30 o                         
  -8  -3   4         18.53         22.64         2.12 o                         
  -7  -3   4         10.77         10.49         1.51 o                         
  -6  -3   4        168.51        163.28         6.30 o                         
  -5  -3   4        147.69        149.84         6.30 o                         
  -4  -3   4         90.13         73.16         4.06 o                         
  -3  -3   4        152.98        137.16         3.73 o                         
  -2  -3   4        671.90        726.44        15.98 o                         
  -1  -3   4        435.77        449.59         9.97 o                         
   0  -3   4         72.32         69.45         3.12 o                         
   1  -3   4        606.51        639.96        13.98 o                         
   2  -3   4         34.53         35.62         1.39 o                         
   3  -3   4         10.99         11.53         0.88 o                         
   4  -3   4         17.70         17.50         1.19 o                         
   5  -3   4        128.64        121.21         4.00 o                         
   6  -3   4         17.40         15.37         2.03 o                         
   7  -3   4         10.81         15.16         2.23 o                         
  -8  -2   4          4.31          4.85         1.27 o                         
  -7  -2   4         57.98         64.13         4.20 o                         
  -6  -2   4          0.06          1.02         0.72 o                         
  -5  -2   4         94.17         84.20         4.61 o                         
  -4  -2   4        171.33        155.75         6.51 o                         
  -3  -2   4         13.43          8.38         2.23 o                         
  -2  -2   4        216.46        234.81         7.20 o                         
  -1  -2   4        647.57        692.94        22.01 o                         
   0  -2   4        378.30        381.15         8.48 o                         
   1  -2   4        238.51        248.12         5.73 o                         
   2  -2   4        552.89        618.07        13.51 o                         
   3  -2   4         21.72         20.21         1.05 o                         
   4  -2   4         14.15         13.51         1.02 o                         
   5  -2   4         35.82         36.15         1.74 o                         
   6  -2   4          2.74          2.98         1.15 o                         
   7  -2   4          7.25          6.84         1.76 o                         
  -8  -1   4         16.40         14.96         2.30 o                         
  -7  -1   4         38.53         35.25         2.31 o                         
  -6  -1   4         29.17         32.36         3.11 o                         
  -5  -1   4         68.32         66.10         4.00 o                         
  -4  -1   4        113.95        106.60         5.18 o                         
  -3  -1   4        274.10        268.95         6.66 o                         
  -2  -1   4        596.23        631.15        13.96 o                         
  -1  -1   4        246.86        256.45         5.99 o                         
   0  -1   4        999.23       1009.36        23.79 o                         
   1  -1   4        120.28        124.75         3.14 o                         
   2  -1   4        198.25        231.56         5.45 o                         
   3  -1   4         35.32         33.83         1.36 o                         
   4  -1   4         52.78         52.41         1.89 o                         
   5  -1   4          3.04          2.23         0.95 o                         
   6  -1   4         17.33         14.35         1.90 o                         
   7  -1   4          0.75          1.96         1.29 o                         
  -8   0   4         15.70         16.99         2.50 o                         
  -7   0   4         22.55         22.34         2.91 o                         
  -6   0   4          0.00         -1.15         0.81 o                         
  -5   0   4        162.27        160.18         7.12 o                         
  -4   0   4        160.35        159.54         3.49 o                         
  -3   0   4        150.27        135.35         2.93 o                         
  -2   0   4         74.68         81.56         2.51 o                         
  -1   0   4         50.48         49.16         1.64 o                         
   0   0   4         40.67         40.17         1.35 o                         
   1   0   4         70.79         70.03         1.96 o                         
   2   0   4         95.64        119.25         4.85 o                         
   3   0   4        217.14        229.57         5.44 o                         
   4   0   4         29.10         26.26         1.25 o                         
   5   0   4         13.49         12.45         1.62 o                         
   6   0   4         38.79         40.15         2.84 o                         
   7   0   4          2.79          2.57         1.35 o                         
  -6   1   4         28.08         28.09         2.98 o                         
  -5   1   4         67.16         64.64         2.33 o                         
  -4   1   4        111.25        110.02         2.96 o                         
  -3   1   4        271.94        267.16         5.32 o                         
  -2   1   4        601.90        629.13        14.01 o                         
  -1   1   4        244.46        257.15         6.07 o                         
   0   1   4        993.94       1077.77        22.99 o                         
   1   1   4        112.45        118.48         2.97 o                         
   2   1   4        196.36        214.62         4.99 o                         
   3   1   4         33.30         32.55         1.22 o                         
   4   1   4         50.92         50.58         2.78 o                         
   5   1   4          2.75          1.35         0.95 o                         
   6   1   4         16.97         14.62         1.90 o                         
   7   1   4          0.90          0.61         1.08 o                         
  -5   2   4         95.49         88.48         2.94 o                         
  -4   2   4        165.74        162.03         6.76 o                         
  -3   2   4         13.21         11.23         0.69 o                         
  -2   2   4        209.48        236.03         4.74 o                         
  -1   2   4        655.20        713.99        15.63 o                         
   0   2   4        375.31        376.11         9.90 o                         
   1   2   4        235.10        242.39         5.55 o                         
   2   2   4        547.20        592.28        18.13 o                         
   3   2   4         21.59         16.92         1.35 o                         
   4   2   4         14.34         15.64         1.56 o                         
   5   2   4         34.68         31.14         2.30 o                         
   6   2   4          2.93          3.18         1.22 o                         
   7   2   4          7.25          7.92         1.76 o                         
  -5   3   4        149.08        160.96         5.96 o                         
  -4   3   4         87.77         81.63         2.27 o                         
  -3   3   4        144.39        132.09         3.12 o                         
  -2   3   4        685.04        736.38        13.38 o                         
  -1   3   4        437.36        460.63         8.45 o                         
   0   3   4         70.91         60.39         1.84 o                         
   1   3   4        591.42        615.47        18.69 o                         
   2   3   4         34.11         33.85         1.83 o                         
   3   3   4         11.20          9.00         1.08 o                         
   4   3   4         16.79         15.91         1.56 o                         
   5   3   4        127.55        115.04         4.95 o                         
   6   3   4         17.29         13.67         1.83 o                         
   7   3   4         11.02         12.66         1.90 o                         
  -6   4   4         32.36         26.40         2.10 o                         
  -5   4   4        124.12        130.70         5.35 o                         
  -4   4   4         61.07         58.16         2.23 o                         
  -3   4   4         32.67         30.21         1.49 o                         
  -2   4   4        191.69        192.08        13.53 o                         
  -1   4   4        509.57        561.84        12.36 o                         
   0   4   4         27.28         22.28         1.56 o                         
   1   4   4         68.63         70.45         2.91 o                         
   2   4   4        110.03        100.09         3.93 o                         
   3   4   4         85.06         64.76         2.98 o                         
   4   4   4        342.71        366.41        12.02 o                         
   5   4   4         10.42         10.69         1.49 o                         
   6   4   4         17.82         15.91         1.83 o                         
   7   4   4         11.72         15.84         2.03 o                         
  -6   5   4          5.75          5.82         1.29 o                         
  -5   5   4         18.05         20.44         1.90 o                         
  -4   5   4        146.52        147.12         4.35 o                         
  -3   5   4        662.57        658.03        30.16 o                         
  -2   5   4         90.34         75.95         2.08 o                         
  -1   5   4         81.80         80.67         2.76 o                         
   0   5   4        230.39        219.01         5.30 o                         
   1   5   4         82.37         87.66         3.59 o                         
   2   5   4        115.60        109.03         4.27 o                         
   3   5   4        126.87        127.46         4.95 o                         
   4   5   4        414.24        401.30        12.97 o                         
   5   5   4        146.86        149.41         5.96 o                         
   6   5   4          5.82          6.63         1.42 o                         
   7   5   4          5.69          4.74         1.56 o                         
  -6   6   4         18.42         17.26         2.03 o                         
  -5   6   4          8.58          9.07         1.49 o                         
  -4   6   4         95.84         89.24         6.67 o                         
  -3   6   4          5.92          6.13         0.91 o                         
  -2   6   4        174.14        173.53         3.79 o                         
  -1   6   4        122.89        121.60         3.41 o                         
   0   6   4        111.10         99.14         3.15 o                         
   1   6   4         10.59         11.87         0.93 o                         
   2   6   4         60.99         62.58         2.22 o                         
   3   6   4         36.36         34.19         2.17 o                         
   4   6   4         96.35         88.87         4.00 o                         
   5   6   4         38.73         33.58         2.30 o                         
   6   6   4          0.39         -0.95         0.95 o                         
  -6   7   4          3.36          3.99         1.35 o                         
  -5   7   4          1.54          1.02         1.02 o                         
  -4   7   4         54.38         56.00         2.52 o                         
  -3   7   4        107.85         98.16         3.47 o                         
  -2   7   4         21.11         22.24         1.12 o                         
  -1   7   4         42.36         36.50         3.49 o                         
   0   7   4         53.19         43.65         1.77 o                         
   1   7   4        116.03        107.08         3.69 o                         
   2   7   4         41.05         38.96         1.74 o                         
   3   7   4         59.22         53.35         2.17 o                         
   4   7   4         80.83         79.98         2.89 o                         
   5   7   4         20.93         19.29         1.90 o                         
   6   7   4          8.56          9.07         1.62 o                         
  -7   8   4          5.85          8.39         1.90 o                         
  -6   8   4          6.82          5.69         1.62 o                         
  -5   8   4         12.20         14.28         2.10 o                         
  -4   8   4         14.06         13.88         1.59 o                         
  -3   8   4        339.93        331.85        13.98 o                         
  -2   8   4        103.25         98.47         3.49 o                         
  -1   8   4        162.16        157.82         3.74 o                         
   0   8   4         47.71         46.71         1.96 o                         
   1   8   4         34.53         31.52         1.60 o                         
   2   8   4         49.71         45.34         2.44 o                         
   3   8   4        153.77        138.16         4.17 o                         
   4   8   4         17.83         14.16         1.32 o                         
   5   8   4          0.68          0.44         0.72 o                         
   6   8   4         25.86         27.45         1.95 o                         
  -6   9   4          7.59          9.68         2.03 o                         
  -5   9   4          1.18          3.52         1.42 o                         
  -4   9   4         96.08         89.45         3.64 o                         
  -3   9   4         48.57         45.62         2.44 o                         
  -2   9   4          9.74          8.20         1.50 o                         
  -1   9   4         52.03         48.24         1.83 o                         
   0   9   4         10.80         11.35         1.12 o                         
   1   9   4         75.97         77.66         2.78 o                         
   2   9   4        106.94         99.25         9.69 o                         
   3   9   4         55.92         55.11         2.37 o                         
   4   9   4         12.79         11.71         1.30 o                         
   5   9   4          0.93          1.15         1.08 o                         
  -6  10   4          1.95          2.50         1.56 o                         
  -5  10   4         20.81         21.80         2.78 o                         
  -4  10   4         37.37         38.07         2.46 o                         
  -3  10   4         27.10         29.17         2.94 o                         
  -2  10   4         55.32         45.44         3.70 o                         
  -1  10   4          5.24          5.73         1.17 o                         
   0  10   4          5.24          6.10         0.97 o                         
   1  10   4          3.76          3.45         0.81 o                         
   2  10   4         31.67         31.05         1.79 o                         
   3  10   4        111.57        110.07         3.76 o                         
   4  10   4          1.30          1.42         1.15 o                         
   5  10   4          9.19          9.14         2.03 o                         
  -5  11   4          5.71          8.53         2.10 o                         
  -4  11   4          5.00          3.32         1.69 o                         
  -3  11   4         24.17         25.83         3.18 o                         
  -2  11   4         45.78         44.08         2.49 o                         
  -1  11   4         18.09         17.13         1.31 o                         
   0  11   4         43.32         45.19         2.25 o                         
   1  11   4          4.17          5.33         1.35 o                         
   2  11   4         26.93         25.88         1.81 o                         
   3  11   4         16.94         16.99         2.44 o                         
   4  11   4         25.38         27.82         3.11 o                         
  -4  12   4         10.04         10.76         2.37 o                         
  -3  12   4          7.97          9.35         1.59 o                         
  -2  12   4          5.64          5.49         1.32 o                         
  -1  12   4         38.89         42.10         2.01 o                         
   0  12   4         12.69         13.32         1.49 o                         
   1  12   4          8.25          9.27         1.76 o                         
   2  12   4         30.86         30.53         3.05 o                         
   3  12   4          1.82          2.57         1.42 o                         
  -3  13   4          5.95          6.00         1.55 o                         
  -2  13   4          2.29          3.30         2.20 o                         
  -1  13   4          4.63          3.70         1.24 o                         
   0  13   4          6.50          4.47         1.42 o                         
   1  13   4         11.64         12.72         2.17 o                         
   2  13   4          4.35          6.50         1.83 o                         
  -1 -13   5          0.99         -0.54         1.29 o                         
   0 -13   5          2.16          0.00         1.35 o                         
  -3 -12   5          7.47          7.65         1.33 o                         
  -2 -12   5          6.64          4.94         1.69 o                         
  -1 -12   5          4.79          4.40         1.62 o                         
   0 -12   5         11.26         14.62         2.37 o                         
   1 -12   5          4.76          5.21         1.62 o                         
   2 -12   5         16.92         17.87         2.71 o                         
  -4 -11   5         43.39         40.57         2.61 o                         
  -3 -11   5         31.30         30.20         2.13 o                         
  -2 -11   5          1.82          1.86         0.84 o                         
  -1 -11   5         11.42         13.33         2.17 o                         
   0 -11   5          3.71          3.18         1.42 o                         
   1 -11   5         17.02         18.01         2.44 o                         
   2 -11   5         11.75         12.18         2.23 o                         
   3 -11   5         10.19         11.03         2.23 o                         
  -5 -10   5          3.54          4.03         1.52 o                         
  -4 -10   5         23.03         20.24         1.81 o                         
  -3 -10   5          7.33          6.77         1.14 o                         
  -2 -10   5          6.21          6.53         1.06 o                         
  -1 -10   5         43.52         45.29         3.25 o                         
   0 -10   5         63.75         64.06         4.00 o                         
   1 -10   5          6.63          5.14         1.56 o                         
   2 -10   5         17.11         21.39         2.57 o                         
   3 -10   5          7.39         11.57         2.10 o                         
   4 -10   5          5.58          9.00         2.03 o                         
  -6  -9   5          7.94          7.16         1.43 o                         
  -5  -9   5          8.44         10.11         1.47 o                         
  -4  -9   5          0.15         -0.03         0.72 o                         
  -3  -9   5         34.39         31.65         1.95 o                         
  -2  -9   5         49.98         48.77         2.91 o                         
  -1  -9   5         17.25         12.93         1.96 o                         
   0  -9   5         38.23         41.64         3.05 o                         
   1  -9   5          3.54          2.37         1.15 o                         
   2  -9   5         11.19         12.39         2.03 o                         
   3  -9   5          5.53          7.99         1.76 o                         
   4  -9   5         13.90         20.19         1.66 o                         
   5  -9   5          0.07          0.56         0.92 o                         
  -6  -8   5          3.32          4.18         1.62 o                         
  -5  -8   5         10.14         10.30         1.41 o                         
  -4  -8   5         27.35         26.64         3.01 o                         
  -3  -8   5        140.18        126.44        10.47 o                         
  -2  -8   5         15.18         13.46         1.24 o                         
  -1  -8   5         82.67         79.11         4.27 o                         
   0  -8   5         30.98         28.37         2.37 o                         
   1  -8   5         14.97         14.28         1.90 o                         
   2  -8   5        204.18        214.50         8.54 o                         
   3  -8   5        117.26        128.07         3.93 o                         
   4  -8   5         64.71         73.72         2.89 o                         
   5  -8   5          5.20          8.43         1.32 o                         
  -7  -7   5          0.20         -0.73         0.84 o                         
  -6  -7   5         16.42         17.62         1.84 o                         
  -5  -7   5         33.97         35.38         2.22 o                         
  -4  -7   5        136.12        136.50         4.53 o                         
  -3  -7   5         37.98         38.05         3.11 o                         
  -2  -7   5         34.06         34.32         3.42 o                         
  -1  -7   5         17.14         19.43         2.10 o                         
   0  -7   5         23.12         21.19         2.10 o                         
   1  -7   5         86.01         88.26         3.89 o                         
   2  -7   5        177.42        184.25         4.91 o                         
   3  -7   5         61.31         62.19         2.41 o                         
   4  -7   5         25.73         30.04         3.32 o                         
   5  -7   5          0.35          1.22         0.84 o                         
   6  -7   5          1.28          1.35         1.01 o                         
  -7  -6   5         19.14         25.15         2.88 o                         
  -6  -6   5         13.47         13.09         1.60 o                         
  -5  -6   5         43.55         38.34         4.60 o                         
  -4  -6   5         41.11         39.85         2.71 o                         
  -3  -6   5        201.60        205.27         5.72 o                         
  -2  -6   5         41.84         41.34         2.78 o                         
  -1  -6   5         34.09         30.33         2.30 o                         
   0  -6   5        132.38        124.13         2.65 o                         
   1  -6   5         87.57         72.51        10.40 o                         
   2  -6   5         58.50         60.73         2.18 o                         
   3  -6   5        242.58        252.26         6.42 o                         
   4  -6   5         60.35         61.68         2.46 o                         
   5  -6   5          4.15          4.57         1.00 o                         
   6  -6   5         11.26         12.06         1.48 o                         
  -7  -5   5          1.05          0.11         0.84 o                         
  -6  -5   5         13.36         14.72         1.65 o                         
  -5  -5   5         16.93         17.20         2.00 o                         
  -4  -5   5        113.59        109.10         3.83 o                         
  -3  -5   5        128.60        112.19         6.78 o                         
  -2  -5   5        161.33        150.75         3.31 o                         
  -1  -5   5         58.44         58.56         1.87 o                         
   0  -5   5        107.50         97.14         2.16 o                         
   1  -5   5        399.81        426.51         9.71 o                         
   2  -5   5        218.68        226.38         9.70 o                         
   3  -5   5         12.29         13.15         1.10 o                         
   4  -5   5         62.49         66.26         2.51 o                         
   5  -5   5          9.11         10.91         1.49 o                         
   6  -5   5          6.27          6.16         1.56 o                         
  -7  -4   5          7.65          7.76         1.41 o                         
  -6  -4   5         12.72         14.16         1.60 o                         
  -5  -4   5         60.76         61.71         2.78 o                         
  -4  -4   5         20.72         18.25         1.59 o                         
  -3  -4   5         85.02         80.50         3.79 o                         
  -2  -4   5        144.66        141.99         3.78 o                         
  -1  -4   5        125.82        112.24         3.01 o                         
   0  -4   5         84.89         57.15        13.89 o                         
   1  -4   5         17.81         17.42         0.67 o                         
   2  -4   5         85.01         87.96         2.68 o                         
   3  -4   5         53.18         54.34         2.03 o                         
   4  -4   5         52.49         58.87         2.27 o                         
   5  -4   5         35.78         35.33         1.87 o                         
   6  -4   5          7.18          8.80         1.76 o                         
  -8  -3   5          1.78          2.54         1.15 o                         
  -7  -3   5          1.70          1.45         0.92 o                         
  -6  -3   5         25.61         27.43         2.05 o                         
  -5  -3   5          2.93          2.50         1.15 o                         
  -4  -3   5         72.18         73.28         4.13 o                         
  -3  -3   5        182.87        178.67         7.36 o                         
  -2  -3   5         24.85         24.20         1.39 o                         
  -1  -3   5         16.02         17.15         1.39 o                         
   0  -3   5        105.60        120.01         3.20 o                         
   1  -3   5          3.20          2.06         0.45 o                         
   2  -3   5         79.33         78.48         2.42 o                         
   3  -3   5          5.93          6.17         0.77 o                         
   4  -3   5        157.93        154.10         4.31 o                         
   5  -3   5         34.64         40.48         1.91 o                         
   6  -3   5          0.75          0.14         0.95 o                         
   7  -3   5          2.76          6.02         1.76 o                         
  -8  -2   5         20.10         20.63         2.15 o                         
  -7  -2   5         10.88         10.32         1.50 o                         
  -6  -2   5         15.23         13.40         2.30 o                         
  -5  -2   5        149.93        151.13         6.98 o                         
  -4  -2   5        210.01        187.53         8.00 o                         
  -3  -2   5         57.71         51.81         3.12 o                         
  -2  -2   5         56.93         53.10         3.05 o                         
  -1  -2   5        519.14        542.33        12.09 o                         
   0  -2   5         22.73         21.29         0.99 o                         
   1  -2   5        251.05        262.63         6.16 o                         
   2  -2   5         16.93         15.84         0.96 o                         
   3  -2   5        313.58        334.82         7.85 o                         
   4  -2   5         86.87         85.01         2.75 o                         
   5  -2   5         70.90         65.21         3.59 o                         
   6  -2   5          1.02          1.56         1.08 o                         
   7  -2   5         11.74         13.20         2.17 o                         
  -8  -1   5         38.16         36.61         5.99 o                         
  -7  -1   5          1.89          2.37         1.35 o                         
  -6  -1   5         71.71         70.23         4.54 o                         
  -5  -1   5        240.55        237.94         9.70 o                         
  -4  -1   5         12.05         10.46         1.11 o                         
  -3  -1   5        157.50        152.02         4.85 o                         
  -2  -1   5        799.94        852.60        35.00 o                         
  -1  -1   5         23.93         26.72         1.19 o                         
   0  -1   5        354.18        367.45         8.36 o                         
   1  -1   5         81.57         70.87         3.59 o                         
   2  -1   5        183.06        181.06         4.48 o                         
   3  -1   5         91.82         87.62         2.61 o                         
   4  -1   5         27.64         32.29         2.23 o                         
   5  -1   5         26.73         22.75         2.10 o                         
   6  -1   5          7.60          6.84         1.42 o                         
   7  -1   5         14.30         20.31         2.50 o                         
  -8   0   5          0.00          0.27         1.49 o                         
  -7   0   5        118.03        120.78         6.64 o                         
  -6   0   5          0.09         -0.61         1.02 o                         
  -5   0   5          3.62          5.14         1.49 o                         
  -4   0   5         13.94         13.00         1.22 o                         
  -3   0   5         35.15         33.66         2.74 o                         
  -2   0   5        565.16        617.33        13.86 o                         
  -1   0   5         91.18         90.80         2.67 o                         
   0   0   5        170.46        165.40         4.17 o                         
   1   0   5        378.22        405.13         9.11 o                         
   2   0   5        144.38        154.29         4.24 o                         
   3   0   5         83.48         77.91         2.31 o                         
   4   0   5         60.32         49.50         2.78 o                         
   5   0   5          3.31          1.08         1.02 o                         
   6   0   5         75.51         86.41         4.47 o                         
   7   0   5          1.87          0.95         1.29 o                         
  -7   1   5          1.87          3.38         1.62 o                         
  -6   1   5         71.25         73.00         4.67 o                         
  -5   1   5        244.48        252.74        10.31 o                         
  -4   1   5         11.94         11.24         1.19 o                         
  -3   1   5        158.40        152.25         4.40 o                         
  -2   1   5        803.91        888.71        19.54 o                         
  -1   1   5         24.52         25.70         1.35 o                         
   0   1   5        361.78        376.46         8.56 o                         
   1   1   5         78.44         65.02         1.96 o                         
   2   1   5        185.44        170.23         4.17 o                         
   3   1   5         91.48         84.95         3.73 o                         
   4   1   5         28.70         33.17         2.23 o                         
   5   1   5         25.39         24.10         2.17 o                         
   6   1   5          7.66          8.73         1.69 o                         
   7   1   5         14.26         15.57         2.23 o                         
  -6   2   5         15.70         16.52         2.57 o                         
  -5   2   5        152.11        159.10         6.51 o                         
  -4   2   5        215.27        210.81         5.24 o                         
  -3   2   5         57.01         54.24         1.64 o                         
  -2   2   5         58.07         57.39         2.13 o                         
  -1   2   5        518.87        516.38        16.28 o                         
   0   2   5         25.65         25.25         1.15 o                         
   1   2   5        252.01        253.97         5.93 o                         
   2   2   5         18.87         16.55         0.81 o                         
   3   2   5        317.28        329.55        10.93 o                         
   4   2   5         87.91         84.33         3.86 o                         
   5   2   5         71.81         64.67         3.45 o                         
   6   2   5          1.15          1.42         1.15 o                         
   7   2   5         11.65         15.77         2.17 o                         
  -5   3   5          3.43          7.49         1.24 o                         
  -4   3   5         71.89         73.88         2.81 o                         
  -3   3   5        187.34        188.93         4.16 o                         
  -2   3   5         27.65         26.62         1.41 o                         
  -1   3   5         16.64         16.15         1.05 o                         
   0   3   5        104.18        116.70         3.18 o                         
   1   3   5          2.66          2.71         0.39 o                         
   2   3   5         76.82         67.60         3.12 o                         
   3   3   5          5.78          5.01         1.02 o                         
   4   3   5        154.47        151.33         5.96 o                         
   5   3   5         34.37         29.11         2.30 o                         
   6   3   5          0.74          0.54         1.02 o                         
   7   3   5          2.91          4.53         1.49 o                         
  -5   4   5         63.01         65.45         2.55 o                         
  -4   4   5         22.67         20.92         1.90 o                         
  -3   4   5         85.35         80.20         2.32 o                         
  -2   4   5        143.23        135.68         3.00 o                         
  -1   4   5        125.19        114.46         2.74 o                         
   0   4   5         83.33         72.28         3.32 o                         
   1   4   5         17.59         17.06         1.49 o                         
   2   4   5         81.69         74.38         3.39 o                         
   3   4   5         54.26         49.97         2.71 o                         
   4   4   5         51.82         47.80         2.78 o                         
   5   4   5         35.21         33.04         2.50 o                         
   6   4   5          7.51          6.70         1.56 o                         
  -5   5   5         16.22         16.67         1.40 o                         
  -4   5   5        115.09        111.29         6.03 o                         
  -3   5   5        123.86        121.87         3.71 o                         
  -2   5   5        161.89        154.38         3.39 o                         
  -1   5   5         56.51         53.18         2.98 o                         
   0   5   5        106.35         88.83         4.00 o                         
   1   5   5        396.76        397.42        12.91 o                         
   2   5   5        217.96        224.16         7.94 o                         
   3   5   5         11.89          9.61         1.42 o                         
   4   5   5         61.14         51.94         2.91 o                         
   5   5   5          8.51          6.97         1.42 o                         
   6   5   5          6.25          5.96         1.49 o                         
  -5   6   5         41.87         37.80         2.07 o                         
  -4   6   5         38.69         32.48         1.96 o                         
  -3   6   5        205.64        196.90         5.63 o                         
  -2   6   5         40.37         39.64         1.94 o                         
  -1   6   5         34.07         28.00         3.79 o                         
   0   6   5        128.46        113.63         4.00 o                         
   1   6   5         88.88         80.91         2.68 o                         
   2   6   5         59.24         56.81         3.05 o                         
   3   6   5        238.11        234.51         8.41 o                         
   4   6   5         60.47         56.47         3.18 o                         
   5   6   5          4.01          5.69         1.35 o                         
   6   6   5         11.44          9.27         1.69 o                         
  -5   7   5         32.76         31.51         2.08 o                         
  -4   7   5        133.86        135.36         4.50 o                         
  -3   7   5         40.59         42.69         2.17 o                         
  -2   7   5         31.23         33.09         2.37 o                         
  -1   7   5         16.76         16.41         1.10 o                         
   0   7   5         21.92         22.41         1.30 o                         
   1   7   5         85.30         77.42         2.66 o                         
   2   7   5        180.24        161.24         4.62 o                         
   3   7   5         61.93         58.58         2.44 o                         
   4   7   5         26.40         29.04         2.37 o                         
   5   7   5          0.33          0.61         1.02 o                         
   6   7   5          1.30          1.83         1.29 o                         
  -6   8   5          3.45          4.06         1.49 o                         
  -5   8   5          9.93          9.34         1.50 o                         
  -4   8   5         27.67         27.04         2.98 o                         
  -3   8   5        140.05        125.99         4.29 o                         
  -2   8   5         15.27         14.49         1.46 o                         
  -1   8   5         85.82         78.65         2.95 o                         
   0   8   5         32.39         30.14         1.57 o                         
   1   8   5         14.67         12.86         1.15 o                         
   2   8   5        205.65        193.82         5.39 o                         
   3   8   5        118.98        116.63         3.81 o                         
   4   8   5         64.34         63.25         3.69 o                         
   5   8   5          5.13          7.67         1.21 o                         
  -6   9   5          7.48          5.75         1.83 o                         
  -5   9   5          8.81         11.74         2.50 o                         
  -4   9   5          0.21          0.30         0.84 o                         
  -3   9   5         33.62         32.86         2.12 o                         
  -2   9   5         51.72         47.88         2.61 o                         
  -1   9   5         18.12          7.74         6.46 o                         
   0   9   5         37.72         32.26         1.72 o                         
   1   9   5          4.12          3.72         0.83 o                         
   2   9   5         11.15          9.10         1.15 o                         
   3   9   5          5.56          7.91         1.46 o                         
   4   9   5         14.49         14.26         1.45 o                         
   5   9   5          0.04          0.29         0.83 o                         
  -5  10   5          3.30          3.11         1.56 o                         
  -4  10   5         21.77         19.50         2.00 o                         
  -3  10   5          6.99          3.16         1.04 o                         
  -2  10   5          6.29          5.98         1.19 o                         
  -1  10   5         44.21         47.26         3.39 o                         
   0  10   5         64.74         61.34         2.58 o                         
   1  10   5          6.95          8.58         1.15 o                         
   2  10   5         17.46         18.54         1.56 o                         
   3  10   5          7.85          6.85         1.15 o                         
   4  10   5          5.73          5.97         1.17 o                         
  -4  11   5         44.03         38.60         2.72 o                         
  -3  11   5         31.11         31.96         2.41 o                         
  -2  11   5          1.63          2.54         1.03 o                         
  -1  11   5         11.52         11.98         2.17 o                         
   0  11   5          4.05          4.66         1.05 o                         
   1  11   5         16.93         17.48         2.23 o                         
   2  11   5         11.32         14.01         1.51 o                         
   3  11   5         10.04          9.54         1.96 o                         
  -3  12   5          7.06          9.48         1.65 o                         
  -2  12   5          6.28          7.62         1.50 o                         
  -1  12   5          4.36          1.56         1.42 o                         
   0  12   5         10.70         11.54         1.45 o                         
   1  12   5          4.95          5.96         1.19 o                         
   2  12   5         16.71         15.03         2.37 o                         
  -1  13   5          0.87          1.76         1.76 o                         
  -2 -12   6          3.21          3.65         1.69 o                         
  -1 -12   6          9.27         10.49         2.30 o                         
   0 -12   6          1.36          1.56         1.42 o                         
   1 -12   6          4.14          6.50         2.10 o                         
  -4 -11   6         20.56         17.37         1.90 o                         
  -3 -11   6         10.96         11.91         2.37 o                         
  -2 -11   6         12.43         11.03         2.23 o                         
  -1 -11   6          7.93          8.53         1.83 o                         
   0 -11   6          6.59          6.50         1.83 o                         
   1 -11   6          0.30          0.27         1.35 o                         
   2 -11   6         25.14         30.46         3.25 o                         
  -5 -10   6         14.26         14.52         1.85 o                         
  -4 -10   6          1.33          0.52         1.49 o                         
  -3 -10   6          1.03          1.02         0.86 o                         
  -2 -10   6          2.06          2.50         1.35 o                         
  -1 -10   6          2.55          2.64         1.35 o                         
   0 -10   6          6.35          8.60         1.90 o                         
   1 -10   6         15.21         17.73         2.50 o                         
   2 -10   6         25.95         24.91         2.78 o                         
   3 -10   6          8.40         10.22         2.17 o                         
  -5  -9   6         34.27         35.32         2.44 o                         
  -4  -9   6         86.70         85.66         3.51 o                         
  -3  -9   6          0.42          1.10         0.76 o                         
  -2  -9   6         25.74         24.78         1.69 o                         
  -1  -9   6         21.33         23.08         2.64 o                         
   0  -9   6          9.74         10.49         1.90 o                         
   1  -9   6         18.41         21.19         2.50 o                         
   2  -9   6         30.52         36.56         3.05 o                         
   3  -9   6          9.44         12.05         2.10 o                         
   4  -9   6          6.39         10.02         2.17 o                         
  -6  -8   6          7.27         11.64         1.69 o                         
  -5  -8   6         17.99         19.28         3.55 o                         
  -4  -8   6         23.25         23.32         1.87 o                         
  -3  -8   6          1.16          1.70         0.78 o                         
  -2  -8   6         25.60         27.74         2.17 o                         
  -1  -8   6         30.65         27.89         2.71 o                         
   0  -8   6        134.03        120.67         5.76 o                         
   1  -8   6          8.67          8.33         1.76 o                         
   2  -8   6         29.00         24.84         2.57 o                         
   3  -8   6         79.06         91.56         3.23 o                         
   4  -8   6          2.27          1.96         1.39 o                         
  -6  -7   6          1.48          1.63         0.99 o                         
  -5  -7   6         34.17         35.31         4.98 o                         
  -4  -7   6         14.71         12.54         1.48 o                         
  -3  -7   6         50.10         49.66         3.11 o                         
  -2  -7   6        118.18        107.39         9.79 o                         
  -1  -7   6         53.15         50.69         2.10 o                         
   0  -7   6         12.62         14.35         1.96 o                         
   1  -7   6          1.93          1.56         1.15 o                         
   2  -7   6         16.10         16.27         2.10 o                         
   3  -7   6         25.76         26.98         1.63 o                         
   4  -7   6         19.80         20.37         2.78 o                         
   5  -7   6          5.05          6.59         1.19 o                         
  -7  -6   6          4.47          4.28         1.22 o                         
  -6  -6   6          2.73          1.87         0.90 o                         
  -5  -6   6          9.40         10.14         1.56 o                         
  -4  -6   6         23.82         23.82         4.16 o                         
  -3  -6   6         71.31         69.75         2.82 o                         
  -2  -6   6         57.29         53.93         3.86 o                         
  -1  -6   6        177.54        172.06         4.80 o                         
   0  -6   6          0.93          1.45         0.51 o                         
   1  -6   6          2.21          3.05         1.08 o                         
   2  -6   6        106.85        110.58         6.33 o                         
   3  -6   6          4.89          5.71         0.93 o                         
   4  -6   6         49.98         56.87         2.41 o                         
   5  -6   6          1.42          1.90         0.88 o                         
  -7  -5   6          4.14          5.11         1.24 o                         
  -6  -5   6          9.30         10.40         1.53 o                         
  -5  -5   6         28.85         33.11         2.20 o                         
  -4  -5   6         86.38         83.84         6.23 o                         
  -3  -5   6         72.32         71.23         2.87 o                         
  -2  -5   6          8.81          9.59         1.06 o                         
  -1  -5   6         40.42         34.60         4.08 o                         
   0  -5   6        133.40        128.87         2.83 o                         
   1  -5   6        155.81        156.40         4.21 o                         
   2  -5   6        219.28        223.95         6.31 o                         
   3  -5   6         18.65         19.04         1.34 o                         
   4  -5   6          4.63          4.48         0.88 o                         
   5  -5   6          3.13          1.96         1.15 o                         
   6  -5   6          7.47         10.83         2.03 o                         
  -7  -4   6         13.84         13.23         1.73 o                         
  -6  -4   6         45.92         49.97         2.72 o                         
  -5  -4   6         89.60         86.36         3.69 o                         
  -4  -4   6         35.07         29.99         2.84 o                         
  -3  -4   6        148.29        144.43         6.57 o                         
  -2  -4   6         16.83         16.71         1.06 o                         
  -1  -4   6         15.00         15.39         0.97 o                         
   0  -4   6         38.45         29.95         3.01 o                         
   1  -4   6        322.44        322.45         7.64 o                         
   2  -4   6         35.67         34.01         1.54 o                         
   3  -4   6         21.00         20.41         1.34 o                         
   4  -4   6         18.17         18.24         1.34 o                         
   5  -4   6          9.07         11.03         1.83 o                         
   6  -4   6         16.79         17.73         2.30 o                         
  -7  -3   6          0.86          0.17         0.80 o                         
  -6  -3   6          5.75          6.63         1.90 o                         
  -5  -3   6          0.04          0.61         1.02 o                         
  -4  -3   6          2.70          1.96         0.70 o                         
  -3  -3   6         23.38         21.95         1.34 o                         
  -2  -3   6         35.88         33.21         1.49 o                         
  -1  -3   6         38.57         39.20         2.64 o                         
   0  -3   6        183.49        177.99         4.56 o                         
   1  -3   6        189.27        183.95         4.70 o                         
   2  -3   6         97.05        101.39         3.03 o                         
   3  -3   6         93.73         91.60         2.92 o                         
   4  -3   6         14.50         16.89         1.62 o                         
   5  -3   6         42.90         50.44         3.25 o                         
   6  -3   6          0.99          0.95         1.15 o                         
  -7  -2   6         20.08         21.80         2.98 o                         
  -6  -2   6         31.73         35.47         3.52 o                         
  -5  -2   6         20.07         15.98         2.30 o                         
  -4  -2   6         75.03         64.43         2.71 o                         
  -3  -2   6        290.53        286.28        20.77 o                         
  -2  -2   6         39.15         38.19         1.64 o                         
  -1  -2   6        111.29        106.57         3.11 o                         
   0  -2   6        199.48        188.73         4.81 o                         
   1  -2   6        187.09        192.47         4.86 o                         
   2  -2   6         12.11         12.28         0.93 o                         
   3  -2   6         13.94         14.76         1.10 o                         
   4  -2   6         13.02         14.28         1.69 o                         
   5  -2   6          2.52          1.96         1.08 o                         
   6  -2   6         22.09         32.69         2.78 o                         
  -8  -1   6          4.88          4.60         2.10 o                         
  -7  -1   6         11.94         20.64         3.05 o                         
  -6  -1   6         68.04         71.03         4.67 o                         
  -5  -1   6         58.10         61.24         2.95 o                         
  -4  -1   6         34.54         30.29         1.77 o                         
  -3  -1   6         49.50         48.74         2.06 o                         
  -2  -1   6         52.94         47.05         1.87 o                         
  -1  -1   6          9.97          8.92         0.81 o                         
   0  -1   6          4.81          4.68         0.66 o                         
   1  -1   6         13.13          9.49         0.77 o                         
   2  -1   6        115.49        117.07         3.52 o                         
   3  -1   6        140.00        138.03         3.81 o                         
   4  -1   6         61.20         50.58         2.91 o                         
   5  -1   6          0.44          0.88         0.95 o                         
   6  -1   6          1.80          2.91         1.22 o                         
  -8   0   6          1.49          1.90         1.69 o                         
  -7   0   6          5.99          7.72         2.10 o                         
  -6   0   6         27.41         31.28         3.32 o                         
  -5   0   6         81.44         81.59         3.25 o                         
  -4   0   6         98.75         98.25         3.43 o                         
  -3   0   6          0.04          0.62         0.52 o                         
  -2   0   6          0.59          1.53         0.52 o                         
  -1   0   6        311.81        317.26         7.60 o                         
   0   0   6        119.20        120.20         3.37 o                         
   1   0   6          0.66          1.38         0.45 o                         
   2   0   6         18.19         17.19         0.98 o                         
   3   0   6        201.66        194.33         7.12 o                         
   4   0   6         74.81         75.10         3.66 o                         
   5   0   6          5.07          4.81         1.22 o                         
   6   0   6          0.00          0.54         1.15 o                         
  -8   1   6          5.26          4.87         2.17 o                         
  -7   1   6         11.87         12.12         2.44 o                         
  -6   1   6         69.44         75.78         5.01 o                         
  -5   1   6         57.53         59.81         2.75 o                         
  -4   1   6         35.29         36.50         1.95 o                         
  -3   1   6         49.27         49.83         4.06 o                         
  -2   1   6         52.89         47.62         2.88 o                         
  -1   1   6         10.69         11.45         0.91 o                         
   0   1   6          4.64          4.73         0.85 o                         
   1   1   6         13.28         11.49         0.98 o                         
   2   1   6        111.99        107.93         4.40 o                         
   3   1   6        139.20        140.61         5.56 o                         
   4   1   6         59.70         48.62         2.84 o                         
   5   1   6          0.44          1.02         0.95 o                         
   6   1   6          1.72          1.56         1.22 o                         
  -7   2   6         20.81         19.29         3.11 o                         
  -6   2   6         30.44         27.89         3.32 o                         
  -5   2   6         20.45         22.21         2.67 o                         
  -4   2   6         72.93         69.16         2.84 o                         
  -3   2   6        287.93        288.84        16.56 o                         
  -2   2   6         38.43         39.13         1.79 o                         
  -1   2   6        107.20        100.42         3.07 o                         
   0   2   6        199.86        190.28         4.87 o                         
   1   2   6        186.22        179.57         4.53 o                         
   2   2   6         12.07         10.69         1.29 o                         
   3   2   6         12.73         14.01         1.56 o                         
   4   2   6         13.44         14.42         1.69 o                         
   5   2   6          2.52          1.76         1.15 o                         
   6   2   6         22.52         27.96         2.64 o                         
  -6   3   6          5.19          4.33         1.90 o                         
  -5   3   6          0.11          0.44         0.65 o                         
  -4   3   6          2.58          2.70         0.81 o                         
  -3   3   6         23.91         21.84         2.06 o                         
  -2   3   6         38.71         39.37         5.55 o                         
  -1   3   6         39.18         33.01         4.16 o                         
   0   3   6        182.10        174.72         4.55 o                         
   1   3   6        188.19        181.19         6.65 o                         
   2   3   6         94.57         85.83         3.86 o                         
   3   3   6         93.90         92.12         4.13 o                         
   4   3   6         14.37         10.90         1.56 o                         
   5   3   6         42.75         44.14         2.98 o                         
   6   3   6          0.91          2.77         1.35 o                         
  -5   4   6         88.21         97.39         5.28 o                         
  -4   4   6         35.81         38.43         2.98 o                         
  -3   4   6        146.32        143.33         6.85 o                         
  -2   4   6         16.12         15.38         1.22 o                         
  -1   4   6         16.47         15.36         0.79 o                         
   0   4   6         37.82         31.66         1.79 o                         
   1   4   6        327.50        312.18        10.59 o                         
   2   4   6         34.70         33.72         2.30 o                         
   3   4   6         21.27         20.17         1.90 o                         
   4   4   6         19.12         20.58         1.96 o                         
   5   4   6          9.00          7.92         1.56 o                         
   6   4   6         16.86         14.35         2.10 o                         
  -5   5   6         27.87         29.99         3.18 o                         
  -4   5   6         86.06         79.33         2.99 o                         
  -3   5   6         74.56         70.80         2.75 o                         
  -2   5   6          9.64          7.78         1.49 o                         
  -1   5   6         41.80         39.72         1.83 o                         
   0   5   6        132.61        122.21         8.13 o                         
   1   5   6        157.69        154.67         6.10 o                         
   2   5   6        222.09        208.25         7.73 o                         
   3   5   6         18.81         15.77         1.76 o                         
   4   5   6          4.95          3.93         1.22 o                         
   5   5   6          3.38          2.77         1.22 o                         
   6   5   6          7.52          9.54         1.76 o                         
  -5   6   6          8.95          8.80         1.96 o                         
  -4   6   6         23.27         24.31         1.75 o                         
  -3   6   6         72.63         66.52         2.79 o                         
  -2   6   6         58.77         56.48         3.45 o                         
  -1   6   6        177.16        170.15         6.91 o                         
   0   6   6          1.41          1.13         0.58 o                         
   1   6   6          1.84          2.08         0.74 o                         
   2   6   6        107.01         95.58         4.40 o                         
   3   6   6          4.65          3.45         1.22 o                         
   4   6   6         49.92         44.89         2.91 o                         
   5   6   6          1.46          2.64         1.35 o                         
  -5   7   6         35.22         36.83         3.59 o                         
  -4   7   6         14.28         14.37         2.47 o                         
  -3   7   6         49.96         47.38         2.41 o                         
  -2   7   6        119.54        105.82         5.22 o                         
  -1   7   6         53.56         56.81         3.39 o                         
   0   7   6         13.19         15.57         1.90 o                         
   1   7   6          2.36          2.66         0.71 o                         
   2   7   6         16.95         15.42         1.32 o                         
   3   7   6         26.08         25.05         2.30 o                         
   4   7   6         19.84         22.68         2.30 o                         
   5   7   6          5.18          3.72         1.35 o                         
  -5   8   6         18.29         22.07         3.25 o                         
  -4   8   6         22.02         18.60         1.86 o                         
  -3   8   6          1.51          1.38         1.12 o                         
  -2   8   6         25.08         26.94         2.71 o                         
  -1   8   6         31.11         31.21         2.78 o                         
   0   8   6        133.81        113.60         4.03 o                         
   1   8   6          8.36          8.05         1.04 o                         
   2   8   6         28.70         27.81         1.69 o                         
   3   8   6         77.93         71.62         2.92 o                         
   4   8   6          2.21          1.28         0.84 o                         
  -5   9   6         33.68         34.40         2.52 o                         
  -4   9   6         87.26         84.15         3.66 o                         
  -3   9   6          0.49          0.26         0.84 o                         
  -2   9   6         24.33         25.05         2.78 o                         
  -1   9   6         20.09         19.09         2.37 o                         
   0   9   6         10.17          8.79         1.11 o                         
   1   9   6         19.17         20.00         1.62 o                         
   2   9   6         29.26         27.12         1.74 o                         
   3   9   6          9.39          9.62         1.29 o                         
   4   9   6          6.29          6.97         1.24 o                         
  -5  10   6         13.89         13.68         1.89 o                         
  -4  10   6          1.53          1.38         1.09 o                         
  -3  10   6          1.28          0.80         1.18 o                         
  -2  10   6          1.81          0.61         1.22 o                         
  -1  10   6          2.24          1.83         1.35 o                         
   0  10   6          5.69          8.66         1.83 o                         
   1  10   6         14.98         13.17         1.38 o                         
   2  10   6         26.43         22.01         1.75 o                         
   3  10   6          8.79         10.56         1.39 o                         
  -4  11   6         20.70         18.43         2.13 o                         
  -3  11   6         10.89         13.79         1.89 o                         
  -2  11   6         12.47          8.60         2.23 o                         
  -1  11   6          7.72          7.92         1.96 o                         
   0  11   6          6.34          5.41         1.76 o                         
   1  11   6          0.29          0.80         0.81 o                         
   2  11   6         25.47         28.82         2.64 o                         
  -2  12   6          3.07          5.89         2.17 o                         
  -1  12   6          8.94          8.19         2.23 o                         
   0  12   6          1.37          0.61         1.49 o                         
   1  12   6          4.10          4.40         1.90 o                         
  -2 -11   7          6.82          6.29         1.96 o                         
  -1 -11   7         29.26         28.63         3.38 o                         
   0 -11   7          3.45          3.65         1.76 o                         
   1 -11   7          8.56          9.27         2.23 o                         
  -4 -10   7         25.10         26.45         2.21 o                         
  -3 -10   7         20.95         27.89         3.45 o                         
  -2 -10   7          7.12          5.35         1.90 o                         
  -1 -10   7          0.80          2.50         1.49 o                         
   0 -10   7         16.97         18.55         2.78 o                         
   1 -10   7          0.20         -0.20         1.22 o                         
   2 -10   7          0.29          1.35         1.49 o                         
  -4  -9   7         22.40         23.93         2.05 o                         
  -3  -9   7         17.51         21.00         1.82 o                         
  -2  -9   7         30.72         29.85         3.32 o                         
  -1  -9   7          9.06          7.11         1.90 o                         
   0  -9   7          0.67         -0.74         1.15 o                         
   1  -9   7         15.04         18.07         2.50 o                         
   2  -9   7          0.94          0.54         1.35 o                         
   3  -9   7          1.31          2.50         1.56 o                         
  -5  -8   7         20.66         24.33         2.17 o                         
  -4  -8   7          7.76          7.94         1.34 o                         
  -3  -8   7          6.82          8.36         1.28 o                         
  -2  -8   7          4.24          4.20         1.56 o                         
  -1  -8   7          8.96          9.61         1.96 o                         
   0  -8   7         16.58         16.45         2.37 o                         
   1  -8   7         44.19         49.22         3.52 o                         
   2  -8   7         28.98         30.26         2.98 o                         
   3  -8   7          1.20          1.15         1.29 o                         
   4  -8   7          2.46          4.13         1.69 o                         
  -6  -7   7          7.09          8.18         1.53 o                         
  -5  -7   7         14.32         17.40         2.91 o                         
  -4  -7   7         53.18         51.36         2.67 o                         
  -3  -7   7          7.66          8.35         1.25 o                         
  -2  -7   7         14.75         14.10         1.37 o                         
  -1  -7   7          3.22          1.15         1.08 o                         
   0  -7   7         66.29         63.86         4.00 o                         
   1  -7   7         24.39         22.07         2.44 o                         
   2  -7   7          2.18          3.72         1.42 o                         
   3  -7   7         13.90         16.87         1.45 o                         
   4  -7   7          4.19          4.71         1.35 o                         
  -6  -6   7         18.61         24.20         2.24 o                         
  -5  -6   7         21.97         26.48         2.17 o                         
  -4  -6   7         13.04         13.60         1.56 o                         
  -3  -6   7         26.64         29.28         1.93 o                         
  -2  -6   7         12.41         14.05         1.33 o                         
  -1  -6   7          9.57         12.39         1.96 o                         
   0  -6   7         23.89         28.77         2.50 o                         
   1  -6   7         25.59         18.60         3.11 o                         
   2  -6   7         11.54         13.25         1.19 o                         
   3  -6   7         29.73         35.51         1.83 o                         
   4  -6   7          6.27          7.19         1.12 o                         
  -6  -5   7         17.06         15.76         1.89 o                         
  -5  -5   7         42.14         44.20         2.62 o                         
  -4  -5   7         13.87         13.72         1.79 o                         
  -3  -5   7         49.38         48.68         2.36 o                         
  -2  -5   7         30.22         32.78         1.84 o                         
  -1  -5   7        125.30        120.55         6.40 o                         
   0  -5   7         12.34          7.30         2.78 o                         
   1  -5   7         25.89         22.51         1.33 o                         
   2  -5   7         30.03         32.79         1.83 o                         
   3  -5   7          5.93          6.48         0.96 o                         
   4  -5   7          5.17          7.48         1.09 o                         
   5  -5   7          2.26          3.18         1.35 o                         
  -7  -4   7          5.09          4.65         1.29 o                         
  -6  -4   7         17.13         18.81         1.96 o                         
  -5  -4   7          8.07          8.46         2.03 o                         
  -4  -4   7         36.36         36.96         3.18 o                         
  -3  -4   7        160.94        162.39         7.39 o                         
  -2  -4   7         46.38         42.52         2.17 o                         
  -1  -4   7         36.03         35.83         1.79 o                         
   0  -4   7         35.87         34.53         1.56 o                         
   1  -4   7          8.37          8.54         0.88 o                         
   2  -4   7          5.66          5.31         0.81 o                         
   3  -4   7          5.91          5.51         0.91 o                         
   4  -4   7         26.27         37.71         2.64 o                         
   5  -4   7          1.61          2.84         1.35 o                         
  -7  -3   7          0.71          0.94         0.97 o                         
  -6  -3   7         21.44         24.91         3.25 o                         
  -5  -3   7         30.98         27.21         3.18 o                         
  -4  -3   7         28.17         26.54         2.91 o                         
  -3  -3   7         49.23         48.32         2.11 o                         
  -2  -3   7        141.52        153.16         6.78 o                         
  -1  -3   7         73.16         69.94         2.44 o                         
   0  -3   7         13.41         13.17         1.04 o                         
   1  -3   7        249.41        224.49        23.71 o                         
   2  -3   7         68.04         65.09         4.50 o                         
   3  -3   7         72.72         73.23         3.96 o                         
   4  -3   7         10.20         12.18         1.69 o                         
   5  -3   7          1.27          3.18         1.29 o                         
  -7  -2   7         20.05         18.95         3.11 o                         
  -6  -2   7         60.57         59.31         4.47 o                         
  -5  -2   7         28.36         31.52         2.03 o                         
  -4  -2   7         10.54         11.14         1.22 o                         
  -3  -2   7          1.65          1.38         0.56 o                         
  -2  -2   7         33.76         30.24         3.35 o                         
  -1  -2   7         17.20         14.61         1.11 o                         
   0  -2   7        124.36        120.93         3.53 o                         
   1  -2   7        132.19        122.11         5.01 o                         
   2  -2   7        176.48        178.60         4.76 o                         
   3  -2   7         37.24         33.17         2.30 o                         
   4  -2   7          2.98          2.57         1.02 o                         
   5  -2   7          0.53          0.61         0.95 o                         
  -7  -1   7          3.91          3.45         1.83 o                         
  -6  -1   7         24.56         28.57         3.45 o                         
  -5  -1   7         33.63         36.06         2.18 o                         
  -4  -1   7         39.52         39.70         2.30 o                         
  -3  -1   7          6.74          7.28         0.97 o                         
  -2  -1   7         25.75         26.29         1.45 o                         
  -1  -1   7        164.30        162.55         4.49 o                         
   0  -1   7         75.93         68.85         5.15 o                         
   1  -1   7        108.78        112.36         3.30 o                         
   2  -1   7         16.98         15.96         1.08 o                         
   3  -1   7         36.42         32.56         2.30 o                         
   4  -1   7         11.43         13.00         1.69 o                         
   5  -1   7         14.78         16.38         2.03 o                         
  -7   0   7          0.69         -0.07         1.35 o                         
  -6   0   7         19.30         18.01         2.91 o                         
  -5   0   7          0.08          0.89         0.75 o                         
  -4   0   7          1.40          1.37         0.66 o                         
  -3   0   7         25.57         23.49         1.51 o                         
  -2   0   7          0.06          0.01         0.47 o                         
  -1   0   7        105.69         95.49         3.03 o                         
   0   0   7        156.32        150.71         4.44 o                         
   1   0   7        227.31        218.84         5.54 o                         
   2   0   7         93.84         89.89         4.00 o                         
   3   0   7         23.09         19.50         1.83 o                         
   4   0   7        178.17        163.33         6.57 o                         
   5   0   7          0.36          0.81         0.95 o                         
  -7   1   7          4.01          9.61         2.57 o                         
  -6   1   7         24.16         26.94         3.45 o                         
  -5   1   7         35.23         33.51         2.23 o                         
  -4   1   7         38.28         40.92         2.61 o                         
  -3   1   7          6.83          7.11         1.01 o                         
  -2   1   7         27.61         27.50         1.56 o                         
  -1   1   7        165.33        157.86         4.40 o                         
   0   1   7         76.95         76.13         2.54 o                         
   1   1   7        106.53        103.35         3.09 o                         
   2   1   7         18.51         16.18         1.62 o                         
   3   1   7         37.85         37.57         2.44 o                         
   4   1   7         11.52         12.45         1.69 o                         
   5   1   7         14.26         13.74         1.90 o                         
  -7   2   7         19.31         22.47         3.59 o                         
  -6   2   7         58.66         65.50         3.25 o                         
  -5   2   7         27.86         30.55         2.20 o                         
  -4   2   7         11.23         12.55         1.43 o                         
  -3   2   7          1.59          1.78         0.73 o                         
  -2   2   7         33.38         29.74         2.17 o                         
  -1   2   7         17.67         19.16         1.32 o                         
   0   2   7        125.71        117.46         3.63 o                         
   1   2   7        135.75        132.82         5.42 o                         
   2   2   7        176.11        160.31         6.24 o                         
   3   2   7         38.16         33.99         2.37 o                         
   4   2   7          3.31          5.96         1.42 o                         
   5   2   7          0.57         -0.20         1.02 o                         
  -6   3   7         21.89         23.71         2.40 o                         
  -5   3   7         29.95         33.23         2.81 o                         
  -4   3   7         29.97         29.21         2.02 o                         
  -3   3   7         50.04         49.60         2.33 o                         
  -2   3   7        140.00        137.59         4.22 o                         
  -1   3   7         72.31         70.42         2.64 o                         
   0   3   7         13.98         11.46         1.00 o                         
   1   3   7        251.06        246.03         8.82 o                         
   2   3   7         69.01         68.40         3.52 o                         
   3   3   7         73.30         72.66         3.79 o                         
   4   3   7         10.21         11.37         1.76 o                         
   5   3   7          1.29          0.54         1.08 o                         
  -6   4   7         17.16         18.61         2.91 o                         
  -5   4   7          7.61          8.52         1.41 o                         
  -4   4   7         36.34         37.95         2.26 o                         
  -3   4   7        161.77        166.70         5.10 o                         
  -2   4   7         47.44         39.85         1.94 o                         
  -1   4   7         36.68         30.36         1.60 o                         
   0   4   7         38.23         36.42         2.44 o                         
   1   4   7          7.42          3.93         1.22 o                         
   2   4   7          5.85          5.21         1.29 o                         
   3   4   7          5.68          5.01         1.29 o                         
   4   4   7         26.03         26.60         2.44 o                         
   5   4   7          1.53          2.84         1.35 o                         
  -6   5   7         17.19         16.18         2.78 o                         
  -5   5   7         42.07         43.26         3.66 o                         
  -4   5   7         12.71         10.97         2.10 o                         
  -3   5   7         48.79         47.80         3.32 o                         
  -2   5   7         28.41         28.97         2.44 o                         
  -1   5   7        127.80        110.24         5.08 o                         
   0   5   7         11.64         10.51         1.01 o                         
   1   5   7         26.55         23.49         2.17 o                         
   2   5   7         30.03         31.95         2.44 o                         
   3   5   7          6.07          5.89         1.42 o                         
   4   5   7          5.13          5.48         1.49 o                         
   5   5   7          2.44          5.28         1.62 o                         
  -6   6   7         18.39         23.22         3.38 o                         
  -5   6   7         22.20         23.29         3.11 o                         
  -4   6   7         13.88         14.62         2.37 o                         
  -3   6   7         26.66         31.00         2.91 o                         
  -2   6   7         11.40          8.19         1.76 o                         
  -1   6   7          9.21         10.02         1.69 o                         
   0   6   7         23.53         18.48         2.03 o                         
   1   6   7         24.99         21.20         1.40 o                         
   2   6   7         11.19         11.85         1.76 o                         
   3   6   7         29.18         32.36         2.64 o                         
   4   6   7          6.43          5.96         1.56 o                         
  -6   7   7          6.80          6.43         2.23 o                         
  -5   7   7         13.89         16.31         2.78 o                         
  -4   7   7         53.34         53.15         3.93 o                         
  -3   7   7          7.25          8.87         2.10 o                         
  -2   7   7         14.05         13.47         2.17 o                         
  -1   7   7          3.35          0.07         0.95 o                         
   0   7   7         67.15         62.50         3.79 o                         
   1   7   7         25.15         23.37         1.53 o                         
   2   7   7          2.18          3.75         0.91 o                         
   3   7   7         14.13         14.62         2.03 o                         
   4   7   7          4.07          5.28         1.62 o                         
  -5   8   7         20.51         23.89         3.52 o                         
  -4   8   7          8.33          8.93         2.30 o                         
  -3   8   7          6.96         11.78         2.30 o                         
  -2   8   7          3.84          4.53         1.62 o                         
  -1   8   7          8.80          7.38         1.76 o                         
   0   8   7         15.43         12.59         1.96 o                         
   1   8   7         44.19         41.73         2.08 o                         
   2   8   7         29.12         25.62         1.77 o                         
   3   8   7          1.25          1.01         0.78 o                         
   4   8   7          2.55          3.65         1.03 o                         
  -4   9   7         22.15         25.32         3.45 o                         
  -3   9   7         17.27         19.63         2.84 o                         
  -2   9   7         30.30         27.89         3.05 o                         
  -1   9   7          9.07         10.15         2.03 o                         
   0   9   7          0.56          0.61         1.22 o                         
   1   9   7         14.67         14.35         2.23 o                         
   2   9   7          0.78          0.78         0.78 o                         
   3   9   7          1.27          1.69         0.89 o                         
  -4  10   7         25.20         24.85         2.35 o                         
  -3  10   7         20.93         27.01         3.32 o                         
  -2  10   7          7.13          5.35         1.96 o                         
  -1  10   7          0.90          1.49         1.56 o                         
   0  10   7         17.19         18.41         2.57 o                         
   1  10   7          0.26          0.95         1.35 o                         
   2  10   7          0.31          1.53         0.93 o                         
  -2  11   7          6.97          7.58         2.23 o                         
  -1  11   7         29.29         29.65         3.25 o                         
   0  11   7          3.37          4.33         1.76 o                         
   1  11   7          8.48         11.44         2.30 o                         
  -2 -10   8          0.57          1.62         1.76 o                         
  -1 -10   8         12.51         10.69         2.30 o                         
   0 -10   8          1.55          2.30         1.69 o                         
  -3  -9   8          4.89          4.74         2.03 o                         
  -2  -9   8         11.07         12.86         2.64 o                         
  -1  -9   8         10.76         12.86         2.37 o                         
   0  -9   8         10.27         14.28         2.50 o                         
   1  -9   8          4.28          3.65         1.69 o                         
  -4  -8   8          8.50         11.15         1.64 o                         
  -3  -8   8          8.52          9.21         2.30 o                         
  -2  -8   8         29.15         34.12         3.66 o                         
  -1  -8   8          7.85          9.14         2.03 o                         
   0  -8   8          9.71          9.68         2.03 o                         
   1  -8   8          7.97          9.68         2.10 o                         
   2  -8   8          0.79          0.88         1.35 o                         
  -5  -7   8         23.22         26.31         2.94 o                         
  -4  -7   8         32.39         35.59         2.42 o                         
  -3  -7   8         34.32         33.45         2.23 o                         
  -2  -7   8         17.96         20.10         2.84 o                         
  -1  -7   8         39.68         44.41         3.59 o                         
   0  -7   8         17.99         16.58         2.44 o                         
   1  -7   8          2.70          1.22         1.35 o                         
   2  -7   8          2.61          2.50         1.49 o                         
   3  -7   8          4.87          8.12         1.96 o                         
  -5  -6   8         18.59         20.01         2.05 o                         
  -4  -6   8         12.43         12.84         1.67 o                         
  -3  -6   8         35.67         40.97         3.86 o                         
  -2  -6   8         25.41         24.30         2.91 o                         
  -1  -6   8          3.35          2.91         1.35 o                         
   0  -6   8          5.77          6.29         1.62 o                         
   1  -6   8         56.90         55.39         3.72 o                         
   2  -6   8         21.84         25.10         1.60 o                         
   3  -6   8          1.68          0.20         0.71 o                         
   4  -6   8          9.88         15.36         2.03 o                         
  -6  -5   8          2.46          1.86         1.14 o                         
  -5  -5   8         11.70         13.84         3.42 o                         
  -4  -5   8          1.01         -0.39         0.80 o                         
  -3  -5   8         12.87         12.88         1.50 o                         
  -2  -5   8         14.95         18.18         2.06 o                         
  -1  -5   8         18.28         18.95         2.50 o                         
   0  -5   8         65.52         61.69         3.86 o                         
   1  -5   8          6.82          7.65         0.97 o                         
   2  -5   8          1.48          1.61         0.71 o                         
   3  -5   8          2.41          3.99         0.92 o                         
   4  -5   8          0.58         -0.61         1.08 o                         
  -6  -4   8         17.66         18.01         2.07 o                         
  -5  -4   8         20.85         21.05         3.11 o                         
  -4  -4   8          0.07         -0.20         1.08 o                         
  -3  -4   8          1.41          1.83         1.29 o                         
  -2  -4   8          6.32         10.69         2.03 o                         
  -1  -4   8         26.44         25.79         2.71 o                         
   0  -4   8          9.53          9.26         1.18 o                         
   1  -4   8         17.13         15.10         1.19 o                         
   2  -4   8         44.88         45.39         2.03 o                         
   3  -4   8          9.32         10.42         1.49 o                         
   4  -4   8          8.03          9.14         1.62 o                         
  -6  -3   8         27.64         28.70         3.66 o                         
  -5  -3   8          6.57         10.29         2.37 o                         
  -4  -3   8         17.93         16.85         2.64 o                         
  -3  -3   8         10.82         10.90         2.03 o                         
  -2  -3   8         12.16         14.32         1.20 o                         
  -1  -3   8         94.97         89.56         3.03 o                         
   0  -3   8         16.34         16.22         1.25 o                         
   1  -3   8         16.21         17.02         1.35 o                         
   2  -3   8         36.78         39.94         1.85 o                         
   3  -3   8         31.70         29.18         2.23 o                         
   4  -3   8          4.51          3.52         1.22 o                         
  -6  -2   8          8.15          9.88         2.50 o                         
  -5  -2   8          2.30          3.52         1.69 o                         
  -4  -2   8         18.86         20.89         1.64 o                         
  -3  -2   8         31.01         32.47         1.83 o                         
  -2  -2   8         32.50         31.31         1.90 o                         
  -1  -2   8          8.25          7.60         0.95 o                         
   0  -2   8        186.79        188.40         5.13 o                         
   1  -2   8         22.43         22.04         1.40 o                         
   2  -2   8         42.82         37.30         2.37 o                         
   3  -2   8          0.99          0.41         0.81 o                         
   4  -2   8          9.61          9.34         1.62 o                         
   5  -2   8          5.53          8.12         1.76 o                         
  -6  -1   8          3.87          3.11         1.69 o                         
  -5  -1   8         18.77         19.66         1.79 o                         
  -4  -1   8         34.07         35.45         2.05 o                         
  -3  -1   8         53.25         54.08         2.41 o                         
  -2  -1   8         24.31         23.95         1.53 o                         
  -1  -1   8         57.77         58.32         2.32 o                         
   0  -1   8          8.44          7.69         0.97 o                         
   1  -1   8          9.23          9.29         1.00 o                         
   2  -1   8         24.19         24.57         1.96 o                         
   3  -1   8         12.37         13.33         1.62 o                         
   4  -1   8          3.31          5.35         1.35 o                         
   5  -1   8          3.16          5.69         1.49 o                         
  -6   0   8          2.76          4.67         1.73 o                         
  -5   0   8          0.33          0.29         0.78 o                         
  -4   0   8         42.12         43.95         2.26 o                         
  -3   0   8         71.10         72.34         2.87 o                         
  -2   0   8         27.65         29.30         1.69 o                         
  -1   0   8         15.45         14.75         1.23 o                         
   0   0   8        299.31        288.82         7.26 o                         
   1   0   8         75.10         78.63         3.86 o                         
   2   0   8        169.43        169.84         6.64 o                         
   3   0   8         24.85         22.34         2.10 o                         
   4   0   8          2.51          2.64         1.02 o                         
   5   0   8          0.06          0.54         1.08 o                         
  -6   1   8          3.85          4.03         1.23 o                         
  -5   1   8         18.18         20.02         1.87 o                         
  -4   1   8         34.86         38.52         3.42 o                         
  -3   1   8         53.50         49.87         2.36 o                         
  -2   1   8         24.12         21.28         1.54 o                         
  -1   1   8         58.15         58.08         2.34 o                         
   0   1   8          7.66          8.49         1.03 o                         
   1   1   8          9.27          8.53         1.35 o                         
   2   1   8         23.42         26.54         2.17 o                         
   3   1   8         11.97         13.06         1.76 o                         
   4   1   8          3.38          3.45         1.22 o                         
   5   1   8          3.30          3.05         1.29 o                         
  -6   2   8          7.80          9.04         1.62 o                         
  -5   2   8          2.24          1.44         0.88 o                         
  -4   2   8         18.74         21.45         1.82 o                         
  -3   2   8         29.59         31.31         3.25 o                         
  -2   2   8         33.61         33.68         1.86 o                         
  -1   2   8          7.99          5.95         1.12 o                         
   0   2   8        189.58        179.84         6.98 o                         
   1   2   8         22.77         20.65         1.96 o                         
   2   2   8         42.08         32.63         2.44 o                         
   3   2   8          1.04          0.61         0.88 o                         
   4   2   8          9.99          9.48         1.62 o                         
   5   2   8          5.36          4.60         1.56 o                         
  -6   3   8         27.89         30.48         2.57 o                         
  -5   3   8          7.07         10.50         1.54 o                         
  -4   3   8         17.04         17.80         1.72 o                         
  -3   3   8         10.18         11.39         2.06 o                         
  -2   3   8         11.92         13.36         2.03 o                         
  -1   3   8         96.46         92.76         3.16 o                         
   0   3   8         15.19         11.03         1.56 o                         
   1   3   8         16.49         15.30         1.76 o                         
   2   3   8         35.95         34.32         2.57 o                         
   3   3   8         31.74         28.36         2.37 o                         
   4   3   8          4.46          2.17         1.29 o                         
  -6   4   8         17.52         25.25         3.32 o                         
  -5   4   8         21.14         23.06         2.17 o                         
  -4   4   8          0.10         -0.06         0.79 o                         
  -3   4   8          1.65          2.02         0.81 o                         
  -2   4   8          7.04          7.43         1.10 o                         
  -1   4   8         26.16         20.65         2.17 o                         
   0   4   8          9.04          7.58         1.42 o                         
   1   4   8         17.90         16.92         1.96 o                         
   2   4   8         45.06         49.15         3.18 o                         
   3   4   8          9.51          9.34         1.83 o                         
   4   4   8          7.64          7.51         1.76 o                         
  -6   5   8          2.29          3.99         2.03 o                         
  -5   5   8         11.26         13.47         2.50 o                         
  -4   5   8          0.73          0.61         1.08 o                         
  -3   5   8         12.07          9.21         1.90 o                         
  -2   5   8         15.65         12.73         1.96 o                         
  -1   5   8         17.63         18.68         2.10 o                         
   0   5   8         66.17         64.33         3.66 o                         
   1   5   8          6.59          4.67         1.42 o                         
   2   5   8          1.36          2.50         1.22 o                         
   3   5   8          2.64          4.81         1.49 o                         
   4   5   8          0.62          1.62         1.29 o                         
  -5   6   8         18.77         20.78         3.11 o                         
  -4   6   8         12.73         12.25         2.30 o                         
  -3   6   8         35.63         32.36         3.18 o                         
  -2   6   8         24.56         23.29         2.57 o                         
  -1   6   8          3.09          1.90         1.22 o                         
   0   6   8          5.46          5.48         1.49 o                         
   1   6   8         56.99         53.69         3.52 o                         
   2   6   8         22.13         19.36         2.30 o                         
   3   6   8          1.67          1.96         1.35 o                         
   4   6   8         10.01         13.00         2.17 o                         
  -5   7   8         23.39         26.47         3.59 o                         
  -4   7   8         31.40         37.44         3.66 o                         
  -3   7   8         34.70         29.25         3.18 o                         
  -2   7   8         17.71         18.01         2.64 o                         
  -1   7   8         41.07         45.83         3.45 o                         
   0   7   8         17.10         20.71         2.50 o                         
   1   7   8          2.57          1.22         1.22 o                         
   2   7   8          2.87          2.52         0.88 o                         
   3   7   8          4.70          4.94         1.62 o                         
  -4   8   8          8.19         12.72         2.84 o                         
  -3   8   8          8.46          7.72         2.30 o                         
  -2   8   8         29.60         28.57         3.11 o                         
  -1   8   8          7.76          8.73         2.03 o                         
   0   8   8          9.41         10.02         2.10 o                         
   1   8   8          7.56          9.27         1.96 o                         
   2   8   8          0.68          1.49         1.35 o                         
  -3   9   8          5.02          5.01         2.10 o                         
  -2   9   8         10.99         12.52         2.50 o                         
  -1   9   8         10.36          9.88         2.23 o                         
   0   9   8         10.25         12.72         2.37 o                         
   1   9   8          4.07          3.59         1.76 o                         
  -2  10   8          0.64          0.95         1.76 o                         
  -1  10   8         12.76         12.39         2.57 o                         
   0  10   8          1.53          3.38         1.83 o                         
  -2  -8   9          6.00          9.95         2.44 o                         
  -1  -8   9          4.97          3.79         1.83 o                         
   0  -8   9          9.31         10.36         2.17 o                         
  -4  -7   9         10.07         12.32         1.77 o                         
  -3  -7   9         14.10         18.41         3.05 o                         
  -2  -7   9          2.37          4.20         1.90 o                         
  -1  -7   9         11.56         12.32         2.57 o                         
   0  -7   9          9.04         11.91         2.44 o                         
   1  -7   9          5.30          6.36         2.03 o                         
  -4  -6   9          1.73          1.73         1.09 o                         
  -3  -6   9          4.22          3.65         1.83 o                         
  -2  -6   9         14.17         19.49         2.91 o                         
  -1  -6   9         24.26         28.30         3.25 o                         
   0  -6   9          7.30          8.46         2.03 o                         
   1  -6   9         10.80         11.17         2.17 o                         
   2  -6   9         10.11         12.52         2.30 o                         
  -5  -5   9          3.10          4.12         1.22 o                         
  -4  -5   9         12.74         11.76         1.90 o                         
  -3  -5   9         44.40         43.92         2.58 o                         
  -2  -5   9          8.53          9.34         2.17 o                         
  -1  -5   9         22.97         23.96         2.98 o                         
   0  -5   9         24.44         24.91         2.91 o                         
   1  -5   9          8.50         10.15         2.03 o                         
   2  -5   9         15.52         16.32         1.43 o                         
   3  -5   9          5.98          5.14         1.35 o                         
  -5  -4   9         19.97         29.51         3.72 o                         
  -4  -4   9         17.85         21.73         3.11 o                         
  -3  -4   9         35.64         35.95         3.66 o                         
  -2  -4   9         11.90         14.35         2.44 o                         
  -1  -4   9         27.82         28.50         2.98 o                         
   0  -4   9         13.33         13.09         1.26 o                         
   1  -4   9         56.43         63.24         2.59 o                         
   2  -4   9          5.22          7.92         1.42 o                         
   3  -4   9          3.04          4.74         1.29 o                         
  -5  -3   9          5.10          4.53         1.96 o                         
  -4  -3   9         23.27         27.14         3.32 o                         
  -3  -3   9         18.92         22.61         2.91 o                         
  -2  -3   9         13.22         12.45         2.30 o                         
  -1  -3   9         65.66         63.15         2.57 o                         
   0  -3   9         73.64         74.14         2.81 o                         
   1  -3   9         22.36         24.42         1.83 o                         
   2  -3   9          2.81          3.18         1.08 o                         
   3  -3   9          6.14          7.38         1.49 o                         
  -5  -2   9          5.07          6.02         2.10 o                         
  -4  -2   9         13.09         11.44         2.44 o                         
  -3  -2   9         19.50         19.63         1.60 o                         
  -2  -2   9         19.55         19.03         1.49 o                         
  -1  -2   9         10.28         12.45         1.25 o                         
   0  -2   9          4.77          4.99         0.89 o                         
   1  -2   9          5.41          4.47         1.22 o                         
   2  -2   9         13.14         13.20         1.69 o                         
   3  -2   9         12.20          9.48         1.62 o                         
  -6  -1   9          9.55         14.76         2.98 o                         
  -5  -1   9         15.56         16.45         2.84 o                         
  -4  -1   9          3.26          4.17         1.02 o                         
  -3  -1   9          1.16          1.80         1.35 o                         
  -2  -1   9          1.07          2.10         0.73 o                         
  -1  -1   9         33.62         33.48         1.82 o                         
   0  -1   9         33.97         31.90         1.75 o                         
   1  -1   9         27.48         27.08         2.17 o                         
   2  -1   9          3.04          3.45         1.08 o                         
   3  -1   9          8.72         11.17         1.76 o                         
   4  -1   9          0.57          2.37         1.15 o                         
  -6   0   9          0.71         -0.74         1.49 o                         
  -5   0   9         16.18         16.71         1.75 o                         
  -4   0   9          3.10          3.93         1.46 o                         
  -3   0   9          0.01         -0.47         0.64 o                         
  -2   0   9         18.39         18.50         1.69 o                         
  -1   0   9         14.34         16.33         1.37 o                         
   0   0   9          5.78          5.62         1.29 o                         
   1   0   9         38.78         43.53         2.84 o                         
   2   0   9          0.56         -0.07         0.81 o                         
   3   0   9          3.04          4.20         1.29 o                         
   4   0   9          0.02         -0.14         1.02 o                         
  -6   1   9          9.79         13.74         1.89 o                         
  -5   1   9         15.75         16.46         1.83 o                         
  -4   1   9          3.68          2.28         0.93 o                         
  -3   1   9          1.36          3.40         0.92 o                         
  -2   1   9          1.14          1.83         0.73 o                         
  -1   1   9         32.36         35.49         1.93 o                         
   0   1   9         32.46         34.05         2.50 o                         
   1   1   9         28.07         28.70         2.37 o                         
   2   1   9          3.17          4.06         1.22 o                         
   3   1   9          8.39         12.12         1.83 o                         
   4   1   9          0.63          1.08         1.15 o                         
  -5   2   9          4.73          5.79         1.41 o                         
  -4   2   9         12.63         12.75         1.54 o                         
  -3   2   9         20.10         20.09         2.03 o                         
  -2   2   9         18.50         18.82         1.60 o                         
  -1   2   9         10.19         11.64         1.76 o                         
   0   2   9          4.87          4.94         1.29 o                         
   1   2   9          5.93          5.96         1.42 o                         
   2   2   9         13.47         15.37         2.03 o                         
   3   2   9         12.23         13.33         1.96 o                         
  -5   3   9          5.09          3.75         1.25 o                         
  -4   3   9         23.99         29.62         2.22 o                         
  -3   3   9         18.57         19.40         3.18 o                         
  -2   3   9         13.26         16.85         1.55 o                         
  -1   3   9         65.18         59.99         3.66 o                         
   0   3   9         73.33         81.67         4.33 o                         
   1   3   9         21.91         21.46         2.23 o                         
   2   3   9          2.65          2.98         1.29 o                         
   3   3   9          6.25          8.26         1.76 o                         
  -5   4   9         19.50         22.96         3.62 o                         
  -4   4   9         18.12         20.39         1.96 o                         
  -3   4   9         35.01         33.43         2.64 o                         
  -2   4   9         11.83         12.86         2.03 o                         
  -1   4   9         26.90         28.91         2.71 o                         
   0   4   9         12.98         11.37         1.83 o                         
   1   4   9         56.77         53.90         3.45 o                         
   2   4   9          4.99          4.87         1.35 o                         
   3   4   9          3.10          5.41         1.69 o                         
  -5   5   9          2.93          4.87         1.90 o                         
  -4   5   9         12.32         14.42         2.44 o                         
  -3   5   9         44.72         47.05         3.59 o                         
  -2   5   9          8.56         12.86         2.23 o                         
  -1   5   9         23.94         19.97         2.37 o                         
   0   5   9         23.23         20.58         2.37 o                         
   1   5   9          8.47          9.61         1.83 o                         
   2   5   9         15.85         16.58         2.30 o                         
   3   5   9          6.25          5.41         1.76 o                         
  -4   6   9          1.70          2.44         1.62 o                         
  -3   6   9          4.04          5.08         1.76 o                         
  -2   6   9         14.11         13.88         2.23 o                         
  -1   6   9         24.28         22.88         2.64 o                         
   0   6   9          7.14          8.53         2.03 o                         
   1   6   9         10.31          8.46         1.96 o                         
   2   6   9         10.10          8.87         1.96 o                         
  -4   7   9         10.23          9.34         2.30 o                         
  -3   7   9         14.29         16.31         2.64 o                         
  -2   7   9          2.21          2.30         1.29 o                         
  -1   7   9         11.15         13.06         2.44 o                         
   0   7   9          9.44         11.57         2.30 o                         
   1   7   9          5.26          8.66         2.03 o                         
  -2   8   9          5.73          6.77         2.23 o                         
  -1   8   9          5.08          7.17         2.17 o                         
   0   8   9          9.16         10.15         2.17 o                         
  -2  -6  10          7.65          8.46         2.37 o                         
  -1  -6  10         23.28         29.45         3.52 o                         
   0  -6  10         10.31         12.93         2.71 o                         
  -3  -5  10         10.86         12.05         2.64 o                         
  -2  -5  10          5.35          4.40         2.03 o                         
  -1  -5  10         18.53         19.49         2.91 o                         
   0  -5  10         11.43         15.30         2.64 o                         
   1  -5  10          3.64          5.55         2.03 o                         
  -4  -4  10          3.40          3.52         1.96 o                         
  -3  -4  10          0.37          1.49         1.62 o                         
  -2  -4  10         25.11         23.22         3.18 o                         
  -1  -4  10          9.59          9.54         2.30 o                         
   0  -4  10          6.47          9.81         2.23 o                         
  -4  -3  10          9.26         11.57         2.64 o                         
  -3  -3  10         12.88         16.45         2.91 o                         
  -2  -3  10         16.04         18.21         2.84 o                         
  -1  -3  10          4.11          3.65         1.69 o                         
   0  -3  10         11.94         13.17         1.39 o                         
   1  -3  10          7.62          7.58         1.49 o                         
   2  -3  10          0.86          2.37         1.22 o                         
  -4  -2  10          7.19          6.57         2.10 o                         
  -3  -2  10          8.43          8.39         2.23 o                         
  -2  -2  10          4.28          3.59         1.62 o                         
  -1  -2  10          2.32          1.47         0.78 o                         
   0  -2  10          4.65          3.59         1.22 o                         
   1  -2  10         32.14         39.53         2.84 o                         
   2  -2  10          0.56          0.61         1.02 o                         
  -4  -1  10         33.67         34.19         3.72 o                         
  -3  -1  10          3.68          4.18         1.09 o                         
  -2  -1  10          8.58         10.02         1.30 o                         
  -1  -1  10         24.50         27.20         1.85 o                         
   0  -1  10          3.11          4.13         1.22 o                         
   1  -1  10         10.21          9.54         1.69 o                         
   2  -1  10          5.00          5.35         1.42 o                         
  -4   0  10          4.83          5.35         1.46 o                         
  -3   0  10          0.20         -0.38         0.71 o                         
  -2   0  10          3.31          5.11         1.09 o                         
  -1   0  10         90.77         98.61         4.88 o                         
   0   0  10          0.25          1.08         0.88 o                         
   1   0  10          0.01         -0.47         0.81 o                         
   2   0  10          4.06          3.65         1.29 o                         
  -4   1  10         33.10         37.17         2.61 o                         
  -3   1  10          3.77          4.86         1.15 o                         
  -2   1  10          8.29          8.40         1.28 o                         
  -1   1  10         24.19         25.05         2.50 o                         
   0   1  10          3.40          6.70         1.56 o                         
   1   1  10          9.92         11.30         1.83 o                         
   2   1  10          5.03          7.38         1.69 o                         
  -4   2  10          7.16          8.15         1.49 o                         
  -3   2  10          8.34          8.14         1.35 o                         
  -2   2  10          4.65          6.43         1.56 o                         
  -1   2  10          2.18          2.98         1.15 o                         
   0   2  10          4.45          5.41         1.35 o                         
   1   2  10         32.20         26.74         2.64 o                         
   2   2  10          0.63          1.42         1.22 o                         
  -4   3  10          9.00          9.60         2.54 o                         
  -3   3  10         12.54         15.53         2.06 o                         
  -2   3  10         16.60         21.32         2.57 o                         
  -1   3  10          4.16          5.62         1.49 o                         
   0   3  10         11.30         12.93         2.03 o                         
   1   3  10          8.02         10.90         1.96 o                         
   2   3  10          0.82          0.95         1.15 o                         
  -4   4  10          3.48          5.01         1.33 o                         
  -3   4  10          0.33          0.68         1.29 o                         
  -2   4  10         24.32         27.75         2.98 o                         
  -1   4  10          9.19         12.93         2.17 o                         
   0   4  10          6.54          9.61         1.83 o                         
   1   4  10          5.44          3.86         1.49 o                         
  -3   5  10         10.58         11.24         2.30 o                         
  -2   5  10          5.12          7.24         2.03 o                         
  -1   5  10         18.61         21.80         2.64 o                         
   0   5  10         11.88         15.36         2.37 o                         
   1   5  10          3.77          2.64         1.42 o                         
  -2   6  10          7.77          9.54         2.10 o                         
  -1   6  10         23.45         27.89         3.05 o                         
   0   6  10         10.15          9.61         2.03 o                         
  -2  -1  11          4.64          4.49         1.56 o                         
  -1  -1  11          2.10          0.88         1.15 o                         
  -2   0  11          3.07          3.32         1.29 o                         
  -1   0  11          0.00         -0.07         1.08 o                         
  -2   1  11          4.92          7.24         1.76 o                         
  -1   1  11          2.11          3.65         1.42 o                         
  -1   2  11          9.21         12.59         2.17 o                         
                                                                                
